# Supplementary material for: Computational prediction of essential genes in an unculturable endosymbiotic bacterium, Wolbachia of Brugia malayi
Source: BMC Microbiol. 2009 Nov 28;9:243. doi: 10.1186/1471-2180-9-243 (PMC2794283; doi:10.1186/1471-2180-9-243)
Supplement: Additional file 1 — Supplementary Table. Contains complete MHS and GCS rankings and BLAST data for all wBm genes. [file 1471-2180-9-243-S1.XLS]

## Sheet: outfile.tsv
GI	Accession	Description	MHS	MHS Rank	E-value of top BLAST hit in MHS	Top BLAST hit target	Top BLAST hit target function	E-value of best DrugBank BLAST hit	GCS Score	GCS Rank
58584904	YP_198477.1	DNA-directed RNA polymerase, fusion of beta and beta' subunits. RpoB/RpoC	0.772195	1	1e-200	DEG10100094	DNA-directed RNA polymerase subunit beta'	1e-200	101	4
58584602	YP_198175.1	Translation elongation factor FusA, GTPase	0.733344	2	1e-200	DEG10140160	Elongation factor EF-2	1e-200	101	9
58585021	YP_198594.1	DNA gyrase, topoisomerase II, B subunit, GyrB	0.655697	3	1e-200	DEG10050180	DNA gyrase subunit B	1e-200	100.991	16
58584662	YP_198235.1	DNA gyrase subunit A	0.58496	4	1e-200	DEG10140048	DNA gyrase subunit A	1e-200	101	7
58584524	YP_198097.1	translocase	0.550267	5	1e-200	DEG10020064	preprotein translocase subunit	1e-200	101	15
58584756	YP_198329.1	DNA polymerase III alpha subunit	0.539135	6	1e-200	DEG10010214	DNA polymerase III (alpha subunit)	1.6	100.984	18
58584618	YP_198191.1	Alanyl-tRNA synthetase	0.496576	7	1e-200	DEG10120181	alanyl-tRNA synthetase	2e-136	101	10
58584729	YP_198302.1	Threonyl-tRNA synthetase	0.482434	8	1e-200	DEG10110078	threonine tRNA synthetase	1e-200	101	11
58584862	YP_198435.1	Leucyl-tRNA synthetase	0.42533	9	1e-200	DEG10050332	leucyl-tRNA synthetase	2e-138	101	14
58584752	YP_198325.1	Molecular chaperone, DnaK	0.414082	10	1e-200	DEG10080013	molecular chaperone DnaK	7e-142	101	13
58584429	YP_198002.1	CTP synthetase	0.361108	11	1e-157	DEG10050392	CTP synthetase	4e-153	88.8519	250
58584410	YP_197983.1	ATP-dependent Zn protease, HflB	0.310378	12	3e-166	DEG10040659	protease, ATP-dependent zinc-metallo	5e-131	100.937	23
58584946	YP_198519.1	ATP synthase subunit B	0.275778	13	2e-160	DEG10120357	ATP synthase, F1 sector, subunit beta	9e-16	100.904	25
58584379	YP_197952.1	Enolase	0.269409	14	9e-137	DEG10020073	enolase	1e-131	70.6702	350
58584441	YP_198014.1	ATP-binding subunit of Clp protease and DnaK/DnaJ chaperones	0.266687	15	1e-200	DEG10100561	PROBABLE ATP-DEPENDENT PROTEASE ATP-BINDING SUBUNIT CLPC1	1e-200	70	395
58584652	YP_198225.1	2-oxoglutarate dehydrogenase complex, E1 component	0.266668	16	1e-200	DEG10100184	alpha-ketoglutarate decarboxylase	1e-200	101	1
58584572	YP_198145.1	ATP synthase subunit A	0.258073	17	3e-153	DEG10070184	Proton-translocating ATPase, F1 sector, alpha-subunit	9e-14	100.87	30
58584805	YP_198378.1	NAD-dependent DNA ligase, Lig	0.248641	18	9e-129	DEG10110138	NAD-dependent DNA-Ligase	3e-111	100.819	34
58584298	YP_197871.1	Topoisomerase IA, TopA	0.246168	19	7e-145	DEG10020129	DNA topoisomerase I	5e-132	101	2
58584921	YP_198494.1	Transketolase	0.244603	20	2e-180	DEG10040444	Transketolase 1 (EC 2.2.1.1)	1e-178	70.947	339
58584910	YP_198483.1	Translation elongation factor EF-Tu, GTPase	0.219034	21	2e-143	DEG10040514	Elongation factor Tu	7e-139	100.165	200
58584601	YP_198174.1	Translation elongation factor EF-Tu, GTPase	0.218232	22	4e-143	DEG10040574	Elongation factor Tu	3e-139	100.697	51
58584273	YP_197846.1	aspartyl-tRNA synthetase	0.215742	23	2e-137	DEG10010192	aspartyl-tRNA synthetase	2e-118	100.933	24
58584794	YP_198367.1	translation initiation factor IF-2	0.204502	24	4e-121	DEG10120365	translation initiation factor IF-2	3e-16	100.63	58
58584885	YP_198458.1	Superfamily I DNA and RNA helicase, UvrD	0.196718	25	1e-140	DEG10020219	ATP-depentend DNA helicase	3.3	100.846	32
58584784	YP_198357.1	IMP dehydrogenase, GuaB	0.192031	26	3e-145	DEG10130475	IMP dehydrogenase	3e-138	70.8837	341
58584721	YP_198294.1	seryl-tRNA synthetase	0.183504	27	4e-118	DEG10070134	Seryl-tRNA synthetase	5e-56	100.616	60
58584961	YP_198534.1	aspartyl/glutamyl-tRNA amidotransferase subunit B	0.177443	28	9e-128	DEG10150264	aspartyl/glutamyl-tRNA amidotransferase subunit B	9e-88	100.746	43
58584266	YP_197839.1	Glycine/serine hydroxymethyltransferase	0.173966	29	2e-121	DEG10150275	serine hydroxymethyltransferase	3e-123	100.735	45
58585016	YP_198589.1	Molecular chaperone, DnaK	0.173605	30	3e-135	DEG10040390	Chaperone protein hscA	5e-86	79.3993	292
58584608	YP_198181.1	Chaperonin GroEL (HSP60 family)	0.169448	31	2e-131	DEG10110220	chaperone, Hsp60 family	2e-05	100.69	52
58585030	YP_198603.1	excinuclease ABC subunit B	0.169238	32	1e-200	DEG10020066	Exonuclease ABC subunit B	1e-153	64	409
58584956	YP_198529.1	S-adenosylmethionine synthetase	0.161151	33	8e-106	DEG10130250	methionine adenosyltransferase	2e-104	88.455	251
58584712	YP_198285.1	Acetyl/propionyl-CoA carboxylase, alpha subunit	0.147184	34	1e-115	DEG10010173	acetyl-CoA carboxylase (biotin carboxylase subunit)	7e-152	90.8858	234
58584483	YP_198056.1	Glucosamine 6-phosphate synthetase, contains amidotransferase and phosphosugar isomerase domains	0.140369	35	3e-129	DEG10120122	Glucosamine--fructose-6-phosphate aminotransferase	2e-122	40.7841	475
58584924	YP_198497.1	GTP-binding protein LepA	0.137557	36	1e-200	DEG10020174	GTP-binding protein	4e-24	100.981	19
58584797	YP_198370.1	aconitate hydratase	0.134881	37	1e-200	DEG10100247	aconitate hydratase	4e-57	91	232
58584521	YP_198094.1	Excinuclease ATPase subunit, UvrA	0.13377	38	1e-200	DEG10060341	excinuclease ABC, A subunit	7e-07	85	261
58584280	YP_197853.1	Polyribonucleotide nucleotidyltransferase, pnp	0.132815	39	7e-166	DEG10130071	polyribonucleotide nucleotidyltransferase (Polynucleotide phosphorylase) (PNPase)	0.0006	100.885	27
58584700	YP_198273.1	bifunctional GMP synthase/glutamine amidotransferase protein	0.124797	40	3e-117	DEG10080069	bifunctional GMP synthase/glutamine amidotransferase protein	7e-117	70.7971	343
58584718	YP_198291.1	Phenylalanyl-tRNA synthetase beta subunit	0.123949	41	2e-102	DEG10130382	phenylalanyl-tRNA synthetase, beta subunit	3e-11	100.774	35
58584615	YP_198188.1	peptide chain release factor 1	0.123154	42	8e-89	DEG10010255	peptide chain release factor 1	0.036	100.514	85
58584310	YP_197883.1	Signal recognition particle GTPase	0.121298	43	3e-103	DEG10010123	signal recognition particle (SRP) like component	4e-80	100.562	75
58584650	YP_198223.1	DNA-directed RNA polymerase sigma 70 subunit, RpoD	0.118744	44	6e-88	DEG10050170	RNA polymerase sigma-70 factor	2.7	100.592	69
58585043	YP_198616.1	valyl-tRNA synthetase	0.113619	45	4e-95	DEG10010199	valyl-tRNA synthetase	2e-54	100.946	22
58584937	YP_198510.1	Cysteinyl-tRNA synthetase	0.104638	46	7e-92	DEG10150190	cysteinyl-tRNA synthetase	4e-55	100.612	61
58585020	YP_198593.1	Asp-tRNAAsn/Glu-tRNAGln amidotransferase A subunit	0.100578	47	2e-117	DEG10020217	glutamyl-tRNAGln amidotransferase subunit A	1e-24	100.756	41
58584660	YP_198233.1	phosphoglyceromutase	0.100406	48	1e-122	DEG10120158	phosphoglycerate mutase, cofactor independent	7e-117	46.7805	435
58584868	YP_198441.1	glucose-inhibited division protein A	0.0986703	49	1e-154	DEG10120264	glucose inhibited division protein A	0.069	100.86	31
58584705	YP_198278.1	succinate dehydrogenase	0.0982846	50	7e-166	DEG10120353	succinate dehydrogenase flavoprotein	1e-200	101	8
58584348	YP_197921.1	Phenylalanyl-tRNA synthetase alpha subunit	0.0972646	51	4e-91	DEG10040643	phenylalanine tRNA synthetase, alpha subunit	8e-32	100.487	94
58584982	YP_198555.1	DNA polymerase I	0.0939467	52	3e-131	DEG10110207	DNA exonuclease	3e-129	100.877	29
58584456	YP_198029.1	Methionyl-tRNA synthetase	0.0928726	53	3e-121	DEG10100151	methionyl-tRNA synthetase	6e-93	100.77	36
58584289	YP_197862.1	cysteine desulfurase	0.0922593	54	4e-147	DEG10040393	Cysteine desulfurase (EC 4.4.1.-)	8e-153	90.8299	235
58584710	YP_198283.1	Glutamyl- and glutaminyl-tRNA synthetase	0.0906924	55	2e-99	DEG10120039	glutamyl-tRNA synthetase	4e-53	100.59	70
58584996	YP_198569.1	3-oxoacyl-(acyl-carrier-protein) synthase	0.089438	56	8e-122	DEG10010090	beta-ketoacyl-acyl carrier protein synthase II	5e-121	100.674	53
58584637	YP_198210.1	3-polyprenyl-4-hydroxybenzoate decarboxylase, UbiD	0.0874032	57	2e-163	DEG10040698	3-octaprenyl-4-hydroxybenzoate decarboxylase	0.62	52.9103	424
58584669	YP_198242.1	histidyl-tRNA synthetase	0.086682	58	2e-84	DEG10040386	Histidyl-tRNA synthetase (EC 6.1.1.21)	4e-83	79.55	286
58584534	YP_198107.1	chromosomal replication initiation protein	0.08667	59	4e-91	DEG10150001	chromosomal replication initiation protein	1e-53	100.76	39
58584369	YP_197942.1	Dihydrolipoamide acyltransferase E2 component	0.0844037	60	7e-103	DEG10150204	dihydrolipoamide acetyltransferase	1e-32	100.534	79
58584553	YP_198126.1	Protein chain release factor B	0.083437	61	1e-84	DEG10010242	peptide chain release factor 2	3.8	88.4453	252
58584465	YP_198038.1	Arginyl-tRNA synthetase	0.0800376	62	4e-109	DEG10010259	arginyl-tRNA synthetase	0.22	100.841	33
58584338	YP_197911.1	prolyl-tRNA synthetase	0.0782398	63	1e-81	DEG10150236	prolyl-tRNA synthetase	6e-72	100.731	47
58584859	YP_198432.1	cell division protein FtsZ	0.0770816	64	9e-72	DEG10040024	Cell division protein ftsZ	2e-66	100.523	83
58584515	YP_198088.1	DNA mismatch repair protein	0.076179	65	2e-155	DEG10110156	mutS-like ATPase, mismatch repair	0.8	79.9784	277
58584785	YP_198358.1	transcription termination factor Rho	0.0752967	66	3e-145	DEG10120308	transcription termination factor Rho	0.37	100.638	56
58584627	YP_198200.1	Glycyl-tRNA synthetase, alpha subunit	0.0748923	67	1e-82	DEG10110195	glycine tRNA synthetase	0.72	100.488	93
58584580	YP_198153.1	preprotein translocase SecY	0.0747142	68	3e-83	DEG10040498	Preprotein translocase secY subunit	0.019	100.504	87
58584809	YP_198382.1	ATP-dependent protease ATP-binding subunit	0.0733911	69	2e-128	DEG10110034	ATP-dependent protease	5e-101	100.598	66
58584997	YP_198570.1	UDP-N-acetylglucosamine enolpyruvyl transferase	0.0720286	70	9e-86	DEG10130110	UDP-N-acetylglucosamine 1-carboxyvinyltransferase (Enoylpyruvate transferase) (UDP-N-acetylglucosamine enolpyruvyl transferase) (EPT)	9e-79	70.4439	365
58584901	YP_198474.1	DNA segregation ATPase FtsK	0.071662	71	3e-129	DEG10040630	DNA-binding membrane protein required for chromosome resolution and partitioning	0.083	100.9	26
58584941	YP_198514.1	phosphoglycerate kinase	0.0713693	72	7e-88	DEG10010240	phosphoglycerate kinase	1e-86	86.5031	255
58584628	YP_198201.1	Glycyl-tRNA synthetase, beta subunit	0.0680686	73	1e-91	DEG10010180	glycyl-tRNA synthetase (beta subunit)	2.2	100.535	78
58584769	YP_198342.1	Carbamoylphosphate synthase large subunit	0.0669347	74	1e-200	DEG10130344	carbamoyl-phosphate synthase, large subunit	1e-200	71	338
58584419	YP_197992.1	Predicted GTPase, probable translation factor	0.0668562	75	1e-105	DEG10020018	hypothetical protein, similar to GTP-binding protein	3e-12	100.597	67
58584596	YP_198169.1	50S ribosomal protein L2	0.0663149	76	1e-67	DEG10040509	50S ribosomal protein L2	0.51	100.343	130
58585012	YP_198585.1	Signal recognition particle GTPase	0.065957	77	6e-75	DEG10050261	cell division protein	2e-50	100.359	126
58584556	YP_198129.1	Glyceraldehyde-3-phosphate dehydrogenase, GapA	0.064749	78	4e-78	DEG10020194	Glyceraldehyde-3-phosphate dehydrogenase 2	9e-85	86.5041	254
58584380	YP_197953.1	Predicted GTPase	0.0644607	79	3e-73	DEG10040479	Hypothetical GTP-binding protein yhbZ	1e-60	100.419	108
58584808	YP_198381.1	ATP-dependent Lon protease	0.064023	80	1e-143	DEG10060202	ATP-dependent protease La	1e-15	101	6
58584753	YP_198326.1	Ribonuclease G and E	0.0625646	81	2e-99	DEG10050141	ribonuclease E	0.69	100.604	64
58584843	YP_198416.1	Predicted GTPase	0.0622277	82	3e-65	DEG10070211	Phosphoglycerate dehydrogenase	2e-44	79.4634	291
58584506	YP_198079.1	Tyrosyl-tRNA synthetase	0.0617496	83	1e-81	DEG10040278	Tyrosyl-tRNA synthetase (EC 6.1.1.1)	7e-81	100.638	55
58584620	YP_198193.1	isoleucyl-tRNA synthetase	0.0617225	84	4e-78	DEG10010110	isoleucyl-tRNA synthetase	1e-200	100.969	20
58584761	YP_198334.1	Fumarase	0.0611926	85	6e-154	DEG10050505	fumarate hydratase	4e-151	100.88	28
58584477	YP_198050.1	Metal-dependent protease with possible chaperone activity	0.0601631	86	9e-69	DEG10010075	probable O-sialoglycoprotein endopeptidase	0.53	100.478	97
58584307	YP_197880.1	4-hydroxy-3-methylbut-2-enyl diphosphate reductase	0.0591453	87	9e-87	DEG10130450	4-hydroxy-3-methylbut-2-enyl diphosphate reductase (also involved in penicillin tolerance and control of the stringent response. Seems to directly or indirectly interact with relA to maintain it in an inactive form during normal growth.)	0.46	70.4596	362
58584557	YP_198130.1	replicative DNA helicase	0.0591446	88	4e-76	DEG10020007	replicative DNA helicase	0.011	100.64	54
58584322	YP_197895.1	Predicted membrane GTPase involved in stress response	0.0590893	89	5e-173	DEG10020099	GTP-binding elongation factor	8e-26	90.9829	233
58584702	YP_198275.1	glutamyl-tRNA synthetase	0.0587853	90	1e-69	DEG10120039	glutamyl-tRNA synthetase	1e-37	79.614	283
58584952	YP_198525.1	ribonucleotide-diphosphate reductase alpha subunit	0.0583402	91	2e-141	DEG10120230	ribonucleoside-diphosphate reductase, alpha subunit	2e-59	101	5
58584576	YP_198149.1	DNA-directed RNA polymerase alpha subunit	0.0565393	92	5e-73	DEG10050288	DNA-directed RNA polymerase subunit alpha	2e-69	100.476	98
58584593	YP_198166.1	Ribosomal protein S3	0.055328	93	5e-62	DEG10050271	30S ribosomal protein S3	3.4	100.286	148
58584463	YP_198036.1	ABC-type multidrug transport system, ATPase and permease component	0.0547195	94	1e-71	DEG10040149	Probable transport ATP-binding protein msbA	5e-67	79.3189	298
58584791	YP_198364.1	Tryptophanyl-tRNA synthetase	0.0545367	95	1e-75	DEG10040522	Tryptophanyl-tRNA synthetase (EC 6.1.1.2)	9e-71	100.453	101
58585065	YP_198638.1	30S ribosomal protein S2	0.0543992	96	3e-62	DEG10120041	30S ribosomal protein S2	2	100.389	113
58585002	YP_198575.1	Primosomal protein N', superfamily II helicase, PriA	0.0535866	97	3e-93	DEG10010112	primosomal replication factor Y	0.7	100.605	63
58584587	YP_198160.1	Ribosomal protein L5	0.052786	98	5e-56	DEG10100115	50S ribosomal protein L5		100.278	154
58584334	YP_197907.1	5,10-methylene-tetrahydrofolate dehydrogenase/Methenyl tetrahydrofolate cyclohydrolase	0.0500167	99	2e-67	DEG10070147	Fold bifunctional protein; includes: methylenetetrahydrofolate dehydrogenase, methenyltetrahydrofolate cyclohydrolase.	2e-60	100.369	121
58584816	YP_198389.1	Dihydrolipoamide dehydrogenase E3 component	0.0484212	100	8e-77	DEG10020166	dihydrolipoamide dehydrogenase	3e-76	69.6556	398
58585063	YP_198636.1	Uridylate kinase	0.0483453	101	1e-63	DEG10150095	uridylate kinase	0.33	79.3814	293
58584414	YP_197987.1	Actin-like ATPase involved in cell morphogenesis, MreB	0.0482656	102	2e-99	DEG10040492	Rod shape-determining protein mreB	6e-77	73.6247	335
58584668	YP_198241.1	AICAR transformylase/IMP cyclohydrolase PurH	0.0477033	103	3e-122	DEG10130291	bifunctional protein [Includes: phosphoribosylaminoimidazolecarboxamide formyltransferase (AICAR transformylase); IMP cyclohydrolase (Inosinicase) (IMP synthetase) (ATIC)]	9e-70	70.7231	348
58584684	YP_198257.1	recombinase A	0.047524	104	4e-123	DEG10080023	recombinase A	2e-108	100.608	62
58584568	YP_198141.1	Short-chain alcohol dehydrogenase family enzyme	0.0471452	105	1e-59	DEG10040181	3-oxoacyl-[acyl-carrier protein] reductase (EC 1.1.1.100)	3e-54	100.324	135
58584818	YP_198391.1	Dihydrolipoamide dehydrogenase E3 component	0.0462307	106	4e-73	DEG10020096	dihydrolipoamide dehydrogenase component of pyruvate dehydrogenase E3	6e-109	100.587	71
58584439	YP_198012.1	1-deoxy-D-xylulose 5-phosphate reductoisomerase	0.0461087	107	1e-71	DEG10120317	1-deoxy-D-xylulose 5-phosphate reductoisomerase	2e-79	70.4646	361
58584454	YP_198027.1	DNA primase, DnaG	0.0458164	108	2e-69	DEG10050169	DNA primase	2e-62	100.444	103
58584931	YP_198504.1	Malic enzyme	0.0452882	109	2e-129	DEG10050446	malic enzyme	9e-14	100.739	44
58584727	YP_198300.1	Enoyl-	0.0442338	110	5e-71	DEG10040227	Enoyl-[acyl-carrier-protein] reductase [NADH] (EC 1.3.1.9)	2e-68	100.433	106
58584795	YP_198368.1	transcription elongation factor NusA	0.0442176	111	5e-68	DEG10040658	transcription termination/antitermination L factor	0.57	100.521	84
58584513	YP_198086.1	Glutamine phosphoribosylpyrophosphate amidotransferase	0.0436508	112	1e-102	DEG10070113	Amidophosphoribosyl transferase	2e-114	70.7522	346
58584364	YP_197937.1	Phosphoribosylpyrophosphate synthetase	0.0435137	113	1e-58	DEG10080122	ribose-phosphate pyrophosphokinase	4e-53	86.2233	260
58584726	YP_198299.1	Predicted hydrolase of the metallo-beta-lactamase superfamily	0.0420453	114	1e-84	DEG10020093	conserved hypothetical protein	1.1	100.758	40
58584372	YP_197945.1	methionine aminopeptidase	0.0419501	115	7e-79	DEG10040038	Methionine aminopeptidase (EC 3.4.11.18)	6e-80	100.533	80
58584691	YP_198264.1	DNA polymerase III, gamma/tau subunit	0.0401733	116	2e-60	DEG10040089	DNA polymerase III subunit tau (EC 2.7.7.7)	2e-58	100.399	111
58584320	YP_197893.1	Ribosomal protein S1	0.0395072	117	4e-86	DEG10050436	30S ribosomal protein S1	0.62	100.567	74
58584900	YP_198473.1	UDP-N-acetylmuramyl pentapeptide phosphotransferase	0.0389654	118	3e-60	DEG10040618	phospho-N-acetylmuramoyl-pentapeptide transferase	0.63	70.2783	385
58585039	YP_198612.1	4-hydroxy-3-methylbut-2-en-1-yl diphosphate synthase	0.0388176	119	3e-125	DEG10120242	1-hydroxy-2-methyl-2-(E)-butenyl 4-diphosphate synthase	0.095	70.6804	349
58584496	YP_198069.1	UDP-N-acetylmuramyl pentapeptide synthase	0.0387724	120	1e-65	DEG10020229	UDP-N-acetylmuramoylalanine-D-glutamyl-lysine-D-alanyl-D-alanine ligase	3e-11	65.3576	407
58584349	YP_197922.1	N-acetylglucosamine-1-phosphate uridyltransferase, contains nucleotidyltransferase and I-patch acetyltransferase domains	0.0379221	121	5e-64	DEG10130492	bifunctional protein [Includes: UDP-N-acetylglucosamine pyrophosphorylase (N-acetylglucosamine-1-phosphate uridyltransferase); Glucosamine-1-phosphate N-acetyltransferase ]	3e-57	61.1877	413
58584488	YP_198061.1	tRNA-(guanine-N1)-methyltransferase	0.0369444	122	9e-54	DEG10010125	probable tRNA (guanine-N(1)-)-methyltransferase	6e-48	100.363	124
58584415	YP_197988.1	Predicted tRNA(5-methylaminomethyl-2-thiouridylate) methyltransferase, contain the PP-loop ATPase domain	0.0358853	123	3e-61	DEG10010190	probable tRNA (5-methylaminomethyl-2-thiouridylate) methyltransferase	0.02	100.58	72
58584760	YP_198333.1	Adenylosuccinate lyase	0.035806	124	6e-117	DEG10020220	adenylosuccinate lyase	2e-29	70.7927	344
58584561	YP_198134.1	lipoyl synthase	0.034392	125	2e-75	DEG10020080	Lipoic acid synthetase	5e-72	100.56	76
58584385	YP_197958.1	NADH dehydrogenase delta subunit	0.0336286	126	9e-143	DEG10120378	NADH dehydrogenase I, D subunit	1e-162	100.952	21
58584823	YP_198396.1	Thioredoxin reductase	0.0332582	127	8e-81	DEG10130147	thioredoxin reductase 1	6e-75	100.471	99
58584706	YP_198279.1	Tetrahydrodipicolinate N-succinyltransferase	0.0332376	128	2e-83	DEG10130316	2,3,4,5-tetrahydropyridine-2-carboxylate N-succinyltransferase	1e-76	81.3588	271
58584531	YP_198104.1	Adenylosuccinate synthase	0.0322328	129	1e-102	DEG10130178	adenylosuccinate synthetase	2e-104	70.7373	347
58584510	YP_198083.1	Holliday junction DNA helicase RuvB	0.0321825	130	4e-83	DEG10110113	Holliday junction resolvasome helicase	1e-74	79.4832	289
58584880	YP_198453.1	NADH:ubiquinone oxidoreductase chain L	0.031816	131	2e-120	DEG10120370	NADH dehydrogenase I, L subunit	2e-73	100.732	46
58584630	YP_198203.1	delta-aminolevulinic acid dehydratase	0.0311971	132	8e-80	DEG10130153	delta-aminolevulinic acid dehydratase (Porphobilinogen synthase)	4e-83	100.504	86
58584604	YP_198177.1	30S ribosomal protein S12	0.0308425	133	1e-47	DEG10100097	30S ribosomal protein S12	5e-38	100.173	196
58584871	YP_198444.1	3-oxoacyl-	0.030638	134	3e-79	DEG10120296	3-oxoacyl-[acyl-carrier protein] synthase III	1e-75	69.4421	404
58584659	YP_198232.1	(acyl-carrier-protein) S-malonyltransferase, FabD	0.0297754	135	3e-63	DEG10010117	malonyl CoA-acyl carrier protein transacylase	1e-26	100.357	127
58584722	YP_198295.1	Phosphoribosylamine-glycine ligase	0.0284603	136	3e-84	DEG10050320	phosphoribosylamine--glycine ligase	3e-78	70.6153	351
58584462	YP_198035.1	Methylase involved in ubiquinone/menaquinone biosynthesis	0.0278786	137	6e-58	DEG10130069	S-adenosylmethionine : 2-DMK methyltransferase and 2-octaprenyl-6-methoxy-1,4-benzoquinone methylase	0.047	100.303	142
58584971	YP_198544.1	Predicted protein kinase, AarF	0.0269975	138	7e-82	DEG10150313	ubiquinone biosynthesis protein UbiB	0.098	100.498	89
58584565	YP_198138.1	Cytochrome c oxidase, subunit 1	0.02691	139	5e-96	DEG10100496	PROBABLE CYTOCHROME C OXIDASE POLYPEPTIDE I CTAD (CYTOCHROME AA3 SUBUNIT 1)	5e-132	99.8924	222
58584284	YP_197857.1	ABC-type antimicrobial peptide transport system, ATPase component	0.0264464	140	1e-48	DEG10040186	Lipoprotein releasing system ATP-binding protein lolD	7e-35	90.2294	246
58584825	YP_198398.1	succinyl-diaminopimelate desuccinylase	0.0262511	141	2e-75	DEG10130124	succinyl-diaminopimelate desuccinylase	2e-07	81.4925	269
58584965	YP_198538.1	Superfamily II DNA/RNA helicase	0.0259271	142	9e-76	DEG10020228	hypothetical protein, similar to ATP-dependent RNA helicase	1e-52	48.4803	429
58584603	YP_198176.1	30S ribosomal protein S7	0.025859	143	9e-40	DEG10060070	ribosomal protein S7	6.7	100.184	191
58585034	YP_198607.1	Porphobilinogen deaminase	0.0258046	144	6e-60	DEG10040558	Porphobilinogen deaminase (EC 4.3.1.8)	9e-58	100.32	136
58584282	YP_197855.1	Cysteine sulfinate desulfinase/cysteine desulfurase	0.0256972	145	5e-56	DEG10010191	NifS protein homolog	3e-48	69.3818	405
58584845	YP_198418.1	Acetyl-CoA carboxylase, carboxyltransferase component	0.0248562	146	1e-118	DEG10100598	PROBABLE PROPIONYL-CoA CARBOXYLASE BETA CHAIN 4 ACCD4 (PCCASE) (PROPANOYL-COA:CARBON DIOXIDE LIGASE)	1e-200	70	396
58584703	YP_198276.1	Dihydroorotase, PyrC	0.0241721	147	3e-89	DEG10020113	dihydroorotase	1e-41	70.8569	342
58585061	YP_198634.1	Undecaprenyl pyrophosphate synthase	0.0237071	148	1e-52	DEG10120045	undecaprenyl pyrophosphate synthetase	7e-51	86.2652	258
58584872	YP_198445.1	fatty acid/phospholipid synthesis protein	0.0228434	149	2e-59	DEG10020118	Fatty acid/phospholipid synthesis protein	6e-55	70.4329	367
58584789	YP_198362.1	Geranylgeranyl pyrophosphate synthase	0.0227842	150	4e-59	DEG10120216	octaprenyl diphosphate synthase	1e-14	100.301	143
58584688	YP_198261.1	DNA-directed RNA polymerase sigma 32 subunit, RpoH subfamily	0.0226037	151	1e-53	DEG10120244	RNA polymerase sigma-32 factor	1.7	100.344	129
58584765	YP_198338.1	UDP-N-acetylmuramoylalanine-D-glutamate ligase	0.0225283	152	1e-46	DEG10070140	UDP-N-acetylmuramoyl-L-alanine--D-glutamate ligase	6e-39	70.3924	371
58584992	YP_198565.1	Citrate synthase	0.0221945	153	4e-116	DEG10130349	citrate synthase	1e-110	90.6055	238
58584913	YP_198486.1	Methionyl-tRNA formyltransferase	0.0220933	154	5e-52	DEG10040495	Methionyl-tRNA formyltransferase (EC 2.1.2.9)	1e-23	100.31	140
58584293	YP_197866.1	tRNA modification GTPase	0.022021	155	9e-70	DEG10040549	Probable tRNA modification GTPase trmE	2e-10	100.543	77
58584887	YP_198460.1	leucyl aminopeptidase	0.0218444	156	1e-79	DEG10050625	leucyl aminopeptidase	2e-64	100.624	59
58584731	YP_198304.1	NADH:ubiquinone oxidoreductase, NADH-binding, chain F	0.0216604	157	1e-114	DEG10120376	NADH dehydrogenase I, F subunit	2e-171	100.984	17
58584934	YP_198507.1	ABC-type spermidine/putrescine transport system, ATPase component	0.021473	158	9e-48	DEG10050060	ferric transporter ATP-binding subunit	6e-43	90.153	247
58584837	YP_198410.1	Guanylate kinase	0.0212473	159	8e-46	DEG10050642	guanylate kinase	3e-30	100.237	174
58584494	YP_198067.1	Pentose-5-phosphate-3-epimerase	0.0210522	160	1e-47	DEG10040523	Ribulose-phosphate 3-epimerase (EC 5.1.3.1)	0.002	70.3115	378
58584984	YP_198557.1	Predicted Zn-dependent protease, TldD ortholog	0.0209902	161	6e-113	DEG10050603	predicted Zn-dependent protease	7e-17	70.7761	345
58584831	YP_198404.1	50S ribosomal protein L13	0.0205895	162	2e-37	DEG10050527	50S ribosomal protein L13	1.4	100.254	166
58584907	YP_198480.1	50S ribosomal protein L1	0.0201049	163	5e-47	DEG10150031	50S ribosomal protein L1	3e-44	100.254	164
58584262	YP_197835.1	Uroporphyrinogen-III decarboxylase	0.0200712	164	1e-50	DEG10040580	Uroporphyrinogen decarboxylase (EC 4.1.1.37)	2e-50	100.38	116
58584827	YP_198400.1	D-alanine-D-alanine ligase	0.0192714	165	8e-42	DEG10110011	D-alanine-D-alanine ligase B	2e-38	70.3326	376
58585045	YP_198618.1	Preprotein translocase subunit SecD	0.0191157	166	2e-63	DEG10120246	preprotein translocase, subunit D, membrane protein	6.4	100.489	92
58584389	YP_197962.1	Ornithine/acetylornithine aminotransferase	0.0186098	167	5e-62	DEG10020011	Ornithine aminotransferase	5e-50	70.5745	353
58584629	YP_198202.1	Nuclease subunit of the excinuclease complex, UvrC	0.0184069	168	1e-71	DEG10020104	Exonuclease ABC subunit C	0.094	63.5988	410
58584378	YP_197951.1	UDP-N-acetylmuramate-alanine ligase	0.0183876	169	8e-61	DEG10150250	UDP-N-acetylmuramate--L-alanine ligase	3e-39	70.297	380
58584336	YP_197909.1	Cell division protein FtsI	0.0181402	170	2e-68	DEG10040110	Penicillin-binding protein 2	3e-66	70.4386	366
58584525	YP_198098.1	ribonucleotide-diphosphate reductase beta subunit	0.0179745	171	2e-89	DEG10120231	bifunctional protein: glutaredoxin 3 /ribonucleotide reductase beta subunit	2e-20	100.715	50
58584455	YP_198028.1	3-demethylubiquinone-9 3-methyltransferase	0.0176723	172	7e-54	DEG10130008	3-demethylubiquinone-9 3-methyltransferase and 2-octaprenyl-6-hydroxy phenol methylase	2e-35	100.273	157
58584268	YP_197841.1	GTPase	0.0174867	173	3e-40	DEG10050005	GTP-binding protein Era	1e-06	79.311	299
58584749	YP_198322.1	UDP-N-acetylmuramyl tripeptide synthase	0.0174406	174	2e-49	DEG10010102	UDP-N-acetylmuramoylalanyl-D-glutamate-2,6-diaminopimelate ligase	1e-33	86.3597	257
58584287	YP_197860.1	Pyrimidine deaminase and reductase	0.0173402	175	4e-61	DEG10040076	Riboflavin biosynthesis protein ribD	0.002	70.4779	360
58584698	YP_198271.1	Aspartokinase	0.0171609	176	5e-64	DEG10130174	aspartate kinase	2	81.3299	272
58584633	YP_198206.1	NADH dehydrogenase gamma subunit	0.0171248	177	2e-98	DEG10120375	NADH dehydrogenase I, G subunit	1e-200	101	12
58584303	YP_197876.1	Aspartate-semialdehyde dehydrogenase	0.0166398	178	1e-66	DEG10010139	aspartate-semialdehyde dehydrogenase	5e-19	100.44	105
58585004	YP_198577.1	Dihydrolipoamide acyltransferase E2 component	0.0160977	179	3e-47	DEG10020095	dihydrolipoamide S-acetyltransferase component of pyruvate dehydrogenase E2	5e-84	69.5219	402
58585064	YP_198637.1	elongation factor Ts	0.0160534	180	8e-38	DEG10120042	protein chain elongation factor EF-Ts	5.8	100.243	171
58584368	YP_197941.1	S-adenosyl-methyltransferase	0.0158672	181	1e-49	DEG10040013	S-adenosyl-methyltransferase mraW (EC 2.1.1.-)	8e-50	100.37	120
58584544	YP_198117.1	Cytochrome c biogenesis factor	0.0158242	182	4e-98	DEG10050396	cytochrome C-type biogenesis protein	0.096	100.446	102
58584373	YP_197946.1	Actin-like ATPase involved in cell division, FtsA	0.015726	183	3e-47	DEG10150249	cell division protein FtsA	0.076	79.3344	295
58584814	YP_198387.1	UDP-N-acetylglucosamine:LPS N-acetylglucosamine transferase	0.0155381	184	5e-44	DEG10150251	N-acetylglucosaminyl transferase	7e-30	70.2533	390
58585027	YP_198600.1	Trypsin-like serine protease	0.015516	185	9e-63	DEG10080174	serine protease (htrA)	0.04	100.413	110
58585013	YP_198586.1	NifU homolog involved in Fe-S cluster formation	0.015512	186	3e-55	DEG10150078	scaffold protein	0.86	79.2314	309
58584589	YP_198162.1	Ribosomal protein L14	0.0154377	187	1e-34	DEG10150042	50S ribosomal protein L14	0.16	84.14	265
58584857	YP_198430.1	succinate dehydrogenase catalytic subunit	0.0152414	188	2e-69	DEG10130346	succinate dehydrogenase, iron-sulfur subunit	3e-91	100.529	82
58584315	YP_197888.1	Outer membrane protein/protective antigen OMA87	0.0152314	189	9e-51	DEG10150100	putative outer membrane antigen	2.9	100.494	91
58584476	YP_198049.1	ABC-type protease secretion system, ATPase and permease component, AprD	0.0152301	190	2e-37	DEG10060010	ABC transporter, ATP-binding/permease protein	1e-33	79.7671	279
58584800	YP_198373.1	DNA polymerase III epsilon subunit	0.015145	191	6e-47	DEG10040057	DNA polymerase III, epsilon chain (EC 2.7.7.7)	1e-46	99.2889	226
58584911	YP_198484.1	carbamoyl-phosphate synthase small subunit	0.0148849	192	6e-75	DEG10130343	carbamoyl-phosphate synthase, small chain	1e-45	70.4824	358
58584592	YP_198165.1	50S ribosomal protein L16	0.0145757	193	2e-31	DEG10120060	50S ribosomal protein L16	0.64	100.155	204
58584740	YP_198313.1	ABC-type transport system, involved in lipoprotein release, permease component	0.0143585	194	5e-50	DEG10130325	transport protein of outer membrane lipoproteins (ABC superfamily, membrane)	9.3	90.3684	240
58584730	YP_198303.1	Translation initiation factor 3, IF-3	0.0141978	195	6e-33	DEG10020191	translation initiation factor IF-3 infC	0.4	100.138	212
58585062	YP_198635.1	ribosome releasing factor	0.0141117	196	4e-36	DEG10010131	ribosome recycling factor	6e-31	100.167	199
58584438	YP_198011.1	ABC-type phosphate transport system, ATPase component	0.0139913	197	8e-39	DEG10050424	arginine transporter ATP-binding subunit	2e-24	100.276	155
58584599	YP_198172.1	Ribosomal protein L3	0.013671	198	2e-36	DEG10130432	50S ribosomal protein L3	6e-26	100.279	153
58584577	YP_198150.1	30S ribosomal protein S11	0.0135913	199	3e-33	DEG10020253	30S ribosomal protein S11	0.35	84.0961	266
58584665	YP_198238.1	Triosephosphate isomerase	0.0135786	200	4e-41	DEG10140169	Triosephosphate isomerase	2e-34	86.2532	259
58584480	YP_198053.1	Superoxide dismutase, SodA	0.0133205	201	1e-59	DEG10130191	superoxide dismutase [Fe]	1e-32	79.2495	305
58584966	YP_198539.1	coproporphyrinogen III oxidase	0.0131716	202	2e-55	DEG10150007	coproporphyrinogen III oxidase	1.4	100.43	107
58584437	YP_198010.1	Dihydrodipicolinate reductase	0.012642	203	2e-46	DEG10150289	dihydrodipicolinate reductase	2e-38	81.2241	273
58584578	YP_198151.1	30S ribosomal protein S13	0.0121981	204	5e-32	DEG10150051	30S ribosomal protein S13	0.22	100.143	209
58584621	YP_198194.1	2-methylthioadenine synthetase	0.0121735	205	1e-74	DEG10080042	conserved hypothetical ATP-binding protein	0.67	100.755	42
58584920	YP_198493.1	30S ribosomal protein S4	0.0119947	206	5e-36	DEG10020203	30S ribosomal protein S4	3e-28	100.293	144
58584642	YP_198215.1	Aspartate carbamoyltransferase, catalytic chain	0.0119056	207	1e-60	DEG10130179	aspartate carbamoyltransferase, catalytic subunit	1e-36	70.3968	370
58584276	YP_197849.1	Bacterial cell division membrane protein, FtsW	0.0116969	208	9e-46	DEG10040109	Rod shape-determining protein rodA	5.5	70.2998	379
58584340	YP_197913.1	Prolipoprotein diacylglyceryltransferase	0.0116072	209	5e-43	DEG10120279	prolipoprotein diacylglyceryl transferase	2.1	90.2929	242
58584673	YP_198246.1	FAD synthase	0.0115663	210	5e-46	DEG10040005	Riboflavin biosynthesis protein ribF	2e-31	70.3653	374
58584840	YP_198413.1	Inorganic pyrophosphatase	0.0115279	211	6e-47	DEG10040601	Inorganic pyrophosphatase (EC 3.6.1.1)	3e-45	79.2155	312
58584854	YP_198427.1	Glycerol-3-phosphate dehydrogenase	0.0114245	212	2e-45	DEG10050194	NAD(P)H-dependent glycerol-3-phosphate dehydrogenase	2e-44	77.2393	332
58584486	YP_198059.1	phosphoribosylaminoimidazole synthetase	0.0114021	213	2e-83	DEG10130323	phosphoribosylaminoimidazole synthetase	1e-87	70.5102	356
58584666	YP_198239.1	2C-methyl-D-erythritol 2,4-cyclodiphosphate synthase	0.0110995	214	3e-40	DEG10120249	2-C-methyl-D-erythritol 2,4-cyclodiphosphate synthase	9e-50	70.2726	386
58584382	YP_197955.1	Uncharacterized membrane protein, virulence factor MviN	0.0109651	215	3e-43	DEG10150272	putative virulence factor, membrane protein	1.7	89.2862	249
58584408	YP_197981.1	Thymidylate kinase	0.0109284	216	2e-32	DEG10020028	Thymidylate kinase homolog	1e-23	79.1849	314
58584448	YP_198021.1	putative inner membrane protein translocase component YidC	0.0108543	217	3e-39	DEG10110202	preprotein translocase subunit yidC	3.1	100.593	68
58584653	YP_198226.1	DNA mismatch repair enzyme MutL, predicted ATPase	0.0108122	218	3e-81	DEG10050030	DNA mismatch repair protein	3e-63	79.6108	284
58584354	YP_197927.1	peptidyl-tRNA hydrolase	0.010735	219	1e-31	DEG10020035	Peptidyl-tRNA hydrolase	3.8	100.189	188
58584810	YP_198383.1	Protease subunit of ATP-dependent Clp protease	0.0106897	220	9e-69	DEG10050238	ATP-dependent Clp protease proteolytic subunit	5e-65	100.375	118
58584750	YP_198323.1	Cystathionine beta-lyase	0.0105822	221	2e-68	DEG10050056	cystathionine beta-lyase	7e-48	40.5459	476
58584892	YP_198465.1	RecG-like helicase	0.0104899	222	2e-62	DEG10050452	transcription-repair coupling factor	0.0002	90.7621	236
58585058	YP_198631.1	Phosphopantetheine adenylyltransferase	0.0104371	223	4e-38	DEG10150013	phosphopantetheine adenylyltransferase	2e-35	70.2632	388
58585042	YP_198615.1	DnaJ-class molecular chaperone with C-terminal Zn finger domain	0.0102564	224	1e-48	DEG10100375	PROBABLE CHAPERONE PROTEIN DNAJ2		100.387	114
58584850	YP_198423.1	Queuine/archaeosine tRNA-ribosyltransferase	0.0102471	225	4e-79	DEG10050107	queuine tRNA-ribosyltransferase	8e-87	90.561	239
58584536	YP_198109.1	GTP cyclohydrolase II	0.00983117	226	2e-36	DEG10050102	GTP cyclohydrolase II	0.31	46.3926	450
58584930	YP_198503.1	Phosphatidylglycerophosphate synthase	0.00970821	227	3e-30	DEG10040330	CDP-diacylglycerol--glycerol-3-phosphate 3-phosphatidyltransferase (EC 2.7.8.5)	0.018	100.185	190
58584570	YP_198143.1	3,4-dihydroxy-2-butanone 4-phosphate synthase	0.00963215	228	4e-46	DEG10120019	3,4-dihydroxy-2-butanone 4-phosphate synthase/GTP cyclohydrolase II	6e-19	70.2938	382
58584324	YP_197897.1	ATPase involved in chromosome partitioning	0.00955217	229	2e-51	DEG10110125	ATPase involved in chromosome partitioning	0.25	100.283	149
58584686	YP_198259.1	DNA polymerase III beta clamp subunit	0.00942322	230	7e-42	DEG10040692	DNA polymerase III, beta subunit		100.254	165
58584737	YP_198310.1	Phosphomannomutase	0.00918311	231	3e-49	DEG10100520	phosphomannomutase/phosphoglucomutase	1e-77	48.3945	430
58584632	YP_198205.1	NADH dehydrogenase subunit H	0.00912805	232	1e-74	DEG10120374	NADH dehydrogenase I, H subunit	2e-58	100.532	81
58584914	YP_198487.1	50S ribosomal protein L20	0.00901279	233	5e-27	DEG10120267	50S ribosomal protein L20		100.126	216
58584487	YP_198060.1	Phosphoribosylaminoimidazolesuccinocarboxamide (SAICAR) synthase	0.00897721	234	5e-53	DEG10130494	phosphoribosylaminoimidazole-succinocarboxamide synthase	2e-26	100.247	169
58584777	YP_198350.1	Succinyl-CoA synthetase, beta subunit	0.00889438	235	9e-74	DEG10100142	succinyl-CoA synthetase subunit beta	1e-93	100.601	65
58584879	YP_198452.1	NADH:ubiquinone oxidoreductase chain M	0.00879686	236	2e-67	DEG10120369	NADH dehydrogenase I, M subunit	5e-37	100.44	104
58584598	YP_198171.1	50S ribosomal protein L4	0.0087484	237	4e-37	DEG10010036	ribosomal protein L4	2e-22	79.2419	307
58584614	YP_198187.1	Predicted GTPase	0.00850655	238	2e-27	DEG10120239	ATP/GTP-binding protein	6e-24	63.1597	412
58584500	YP_198073.1	NADH dehydrogenase beta subunit	0.00846285	239	6e-55	DEG10120380	NADH dehydrogenase I, B subunit	2e-58	100.313	139
58585044	YP_198617.1	Orotidine-5'-phosphate decarboxylase	0.00828668	240	6e-45	DEG10130271	orotidine-5'-phosphate decarboxylase (OMP decarboxylase) (OMPDCase) (OMPdecase)	2e-39	70.2946	381
58584584	YP_198157.1	50S ribosomal protein L6	0.00815839	241	1e-25	DEG10120068	50S ribosomal protein L6	3.8	100.14	211
58584489	YP_198062.1	50S ribosomal protein L19	0.00810216	242	7e-31	DEG10040408	50S ribosomal protein L19	3.2	100.132	214
58584579	YP_198152.1	Adenylate kinase	0.00800731	243	1e-27	DEG10140221	Adenylate kinase	3e-25	100.11	220
58584313	YP_197886.1	(3R)-hydroxymyristoyl ACP dehydratase	0.00777237	244	4e-33	DEG10150101	(3R)-hydroxymyristoyl-ACP dehydratase	0.056	100.18	193
58584331	YP_197904.1	Putative Mg2+ and Co2+ transporter CorB	0.00775026	245	2e-54	DEG10040413	Hypothetical protein yfjD	2.1	79.4851	288
58584775	YP_198348.1	Diaminopimelate epimerase	0.00771189	246	9e-38	DEG10050253	diaminopimelate epimerase	0.52	72.2177	336
58584624	YP_198197.1	isocitrate dehydrogenase	0.00768969	247	1e-38	DEG10110075	isocitrate dehydrogenase	2e-59	100.728	48
58584446	YP_198019.1	Preprotein translocase subunit SecF	0.00768363	248	2e-31	DEG10120245	preprotein translocase, subunit F, membrane protein	0.34	100.215	180
58584374	YP_197947.1	N-formylmethionyl-tRNA deformylase	0.00768246	249	7e-33	DEG10150005	peptide deformylase	3e-31	100.194	186
58584585	YP_198158.1	Ribosomal protein S8	0.00765432	250	1e-25	DEG10040503	30S ribosomal protein S8	2.7	100.129	215
58584529	YP_198102.1	Phosphoribosylformylglycinamidine (FGAM) synthase, synthetase domain	0.0075858	251	1e-59	DEG10100130	phosphoribosylformylglycinamidine synthase II	1e-40	70.9261	340
58584875	YP_198448.1	ABC-type transport system involved in resistance to organic solvents, ATPase component	0.00744877	252	8e-28	DEG10050047	iron(III) ABC transporter ATP-binding protein	4e-20	100.24	172
58585035	YP_198608.1	UDP-N-acetylmuramate dehydrogenase	0.0073724	253	3e-42	DEG10010106	UDP-N-acetylenolpyruvoylglucosamine reductase	3e-44	89.3131	248
58584923	YP_198496.1	dihydrolipoamide acetyltransferase	0.00724012	254	1e-51	DEG10020164	branched-chain alpha-keto acid dehydrogenase E1	1e-98	69.602	400
58584360	YP_197933.1	dsRNA-specific ribonuclease	0.0071606	255	1e-31	DEG10050006	ribonuclease III	1	100.218	179
58584994	YP_198567.1	Geranylgeranyl pyrophosphate synthase	0.00706723	256	1e-31	DEG10050523	geranyltranstransferase	3e-29	70.2793	384
58584467	YP_198040.1	Pyruvate/2-oxoglutarate dehydrogenase complex, dehydrogenase E1 component, eukaryotic type, alpha subunit	0.00702111	257	2e-34	DEG10060227	pyruvate dehydrogenase component E1, alpha subunit	3e-89	69.5705	401
58584325	YP_197898.1	2-polyprenyl-6-methoxyphenol hydroxylase, FAD-dependent oxidoreductase	0.00698585	258	2e-40	DEG10040439	2-octaprenyl-6-methoxyphenol hydroxylase (EC 1.14.13.-)	1e-07	79.3105	300
58584359	YP_197932.1	dihydroorotate dehydrogenase	0.00689104	259	5e-65	DEG10130186	dihydroorotate oxydase	2e-74	70.4799	359
58584563	YP_198136.1	Ribonuclease HI	0.00679342	260	8e-40	DEG10150188	ribonuclease H	0.009	100.165	201
58584974	YP_198547.1	Nucleoside diphosphate kinase	0.00676358	261	1e-47	DEG10150082	nucleoside diphosphate kinase	1e-31	100.214	182
58584406	YP_197979.1	Kef-type K+ transport system, membrane component	0.00665991	262	1e-63	DEG10050328	glutathione-regulated potassium efflux system protein	2e-07	79.6372	281
58584853	YP_198426.1	Response regulator consisting of a CheY-like receiver domain and wHTH-type DNA-binding domain	0.00644927	263	1e-33	DEG10050626	transcriptional regulatory protein	5e-25	100.366	123
58584344	YP_197917.1	riboflavin synthase subunit alpha	0.00627885	264	6e-36	DEG10130035	riboflavin synthase alpha chain	3e-27	70.2032	392
58584622	YP_198195.1	Predicted EndoIII-related endonuclease	0.00620296	265	1e-61	DEG10050614	endonuclease III	8e-15	100.328	133
58584942	YP_198515.1	Thioredoxin reductase	0.00620113	266	1e-53	DEG10010230	similar to thioredoxin reductase	4e-18	100.496	90
58584792	YP_198365.1	4-hydroxybenzoate polyprenyltransferase	0.00614327	267	5e-44	DEG10120104	4-hydroxybenzoate octaprenyltransferase	0.98	100.259	162
58584677	YP_198250.1	Folate-dependent phosphoribosylglycinamide formyltransferase PurN	0.0061343	268	2e-38	DEG10050518	phosphoribosylglycinamide formyltransferase	3e-47	70.2697	387
58584582	YP_198155.1	Ribosomal protein S5	0.00606582	269	9e-22	DEG10050282	30S ribosomal protein S5	1.2	100.143	210
58584391	YP_197964.1	Translation elongation factor P, EF-P	0.00600326	270	9e-30	DEG10020167	Translation elongation factor P	3.1	100.239	173
58584962	YP_198535.1	F0F1-type ATP synthase, gamma subunit	0.00597379	271	2e-32	DEG10130027	membrane-bound ATP synthase , F1 sector, gamma-subunit	0.41	100.163	202
58584277	YP_197850.1	Multisubunit Na+/H+ antiporter, MnhD subunit	0.00590538	272	3e-42	DEG10010227	multiple resistance and pH homeostasis	2e-15	79.266	302
58584418	YP_197991.1	Fructose-1,6-bisphosphatase	0.00583397	273	7e-60	DEG10050219	fructose 1,6-bisphosphatase II	0.2	70.452	364
58585060	YP_198633.1	CDP-diglyceride synthetase	0.00571834	274	9e-24	DEG10020133	phosphatidate cytidylyltransferase	0.074	46.2735	457
58584471	YP_198044.1	Single-stranded DNA-binding protein, ssb	0.0055978	275	6e-36	DEG10040706	single-stranded DNA-binding protein	1e-33	100.205	184
58584555	YP_198128.1	Sec-independent protein secretion pathway component, TatC	0.00544987	276	2e-35	DEG10050087	hypothetical protein	1.7	100.266	159
58584963	YP_198536.1	Inactivated homolog of predicted Zn-dependent protease, PmbA	0.005415	277	1e-57	DEG10050418	PmbA	4e-31	70.5362	355
58585032	YP_198605.1	Cytochrome b subunit of the bc complex	0.00524465	278	3e-56	DEG10080311	ubiquinol cytochrome c oxidoreductase, cytochrome b subunit (fbcH)	3e-78	100.721	49
58584976	YP_198549.1	ferrochelatase	0.00518432	279	4e-32	DEG10130440	ferrochelatase	1e-34	100.415	109
58584612	YP_198185.1	dUTPase	0.00511855	280	4e-28	DEG10150327	deoxyuridine 5'-triphosphate nucleotidohydrolase	8e-26	100.191	187
58584796	YP_198369.1	Proline dehydrogenase, P5C dehydrogenase, PutA ortholog	0.00511679	281	4e-35	DEG10100173	PROBABLE PYRROLINE-5-CARBOXYLATE DEHYDROGENASE ROCA	1e-200	71.4485	337
58584333	YP_197906.1	3-polyprenyl-4-hydroxybenzoate decarboxylase	0.00508641	282	1e-47	DEG10040366	3-octaprenyl-4-hydroxybenzoate carboxy-lyase (EC 4.1.1.-)	8e-42	52.2501	425
58584908	YP_198481.1	50S ribosomal protein L11	0.00502687	283	9e-22	DEG10100089	50S ribosomal protein L11	0.058	30.21	498
58584581	YP_198154.1	Ribosomal protein L15	0.00493599	284	1e-22	DEG10010054	ribosomal protein L15	0.38	30.1789	505
58584972	YP_198545.1	ABC-type Zn2+ transport systems, ATPase component	0.00490026	285	2e-22	DEG10050060	ferric transporter ATP-binding subunit	2e-19	63.212	411
58584571	YP_198144.1	Transcription elongation factor, GreA	0.00487973	286	5e-31	DEG10080151	transcription elongation factor GreA	0.85	100.18	194
58584613	YP_198186.1	Acetylglutamate kinase	0.00481815	287	4e-47	DEG10130151	acetylglutamate kinase	7e-49	54.3341	417
58584685	YP_198258.1	Pseudouridylate synthase (tRNA psi55)	0.00476391	288	2e-39	DEG10050599	tRNA pseudouridine synthase A	0.033	100.33	132
58584411	YP_197984.1	Predicted ATPase of the PP-loop superfamily implicated in cell cycle control, MesJ	0.00476301	289	3e-26	DEG10150106	hypothetical protein	1.5	84.2803	262
58584594	YP_198167.1	Ribosomal protein L22	0.00472157	290	1e-21	DEG10050270	50S ribosomal protein L22	2e-18	30.1456	512
58584503	YP_198076.1	Mg-dependent Dnase, TadD	0.00468533	291	4e-42	DEG10020032	conserved hypothetical protein	3e-41	100.334	131
58584493	YP_198066.1	lipoyltransferase	0.00462446	292	7e-26	DEG10130360	lipoate-protein ligase B (Lipoate biosynthesis protein B)	2.8	100.274	156
58584899	YP_198472.1	Ribonuclease HII	0.00456918	293	1e-37	DEG10040050	Ribonuclease HII (EC 3.1.26.4)	0.0001	100.2	185
58584728	YP_198301.1	NADH dehydrogenase subunit I	0.00443989	294	8e-44	DEG10120373	NADH dehydrogenase I, I subunit	1e-63	100.319	137
58584588	YP_198161.1	Ribosomal protein L24	0.00443323	295	1e-22	DEG10020267	50S ribosomal protein L24	0.22	0	561
58584909	YP_198482.1	Transcription antiterminator	0.00429207	296	4e-26	DEG10040702	transcription termination factor	1e-13	84.1499	263
58584586	YP_198159.1	Ribosomal protein S14	0.00423616	297	6e-23	DEG10130419	30S ribosomal protein S14	1.7	54.101	420
58584830	YP_198403.1	Ribosomal protein S9	0.00422003	298	3e-22	DEG10040486	30S ribosomal protein S9	3e-19	100.117	217
58584275	YP_197848.1	ABC-type transport system involved in cytochrome c biogenesis, ATPase component	0.00417613	299	9e-28	DEG10150218	cytochrome c biogenesis protein CcmA	2e-14	79.1662	319
58584776	YP_198349.1	Succinyl-CoA synthetase, alpha subunit	0.00407308	300	4e-50	DEG10100143	succinyl-CoA synthetase subunit alpha	6e-85	100.48	96
58584813	YP_198386.1	glutathione synthetase	0.00406397	301	5e-50	DEG10040446	Glutathione synthetase (EC 6.3.2.3)	7e-49	70.3807	372
58585010	YP_198583.1	Probable trans-2-enoyl-ACP reductase, FabK	0.00404619	302	1e-49	DEG10070018	enoyl-(acyl-carrier-protein) reductase	0.017	46.6445	436
58584595	YP_198168.1	Ribosomal protein S19	0.00402195	303	6e-19	DEG10050269	30S ribosomal protein S19	7	30.1443	513
58584420	YP_197993.1	tRNA nucleotidyltransferase/poly(A) polymerase	0.00386003	304	2e-30	DEG10070190	tRNA nucleotidyltransferase	9e-27	100.368	122
58584470	YP_198043.1	dihydrodipicolinate synthase	0.00384904	305	2e-24	DEG10080171	dihydrodipicolinate synthase	3e-16	97.0337	231
58584428	YP_198001.1	Cytosine/adenosine deaminase	0.00382318	306	7e-26	DEG10050326	hypothetical protein	2e-14	79.1713	318
58584575	YP_198148.1	Ribosomal protein L17	0.0037207	307	2e-18	DEG10130407	50S ribosomal protein L17	4.3	100.063	221
58584826	YP_198399.1	Ferredoxin	0.00361412	308	1e-26	DEG10150109	ferredoxin I	0.001	100.117	218
58584469	YP_198042.1	pyruvate phosphate dikinase	0.00358068	309	6e-28	DEG10020092	phosphoenolpyruvate-protein phosphatase	1e-200	101	3
58584788	YP_198361.1	Ribosomal protein S16	0.00351942	310	3e-18	DEG10050096	30S ribosomal protein S16	1.6	79.1069	328
58584849	YP_198422.1	Multisubunit Na+/H+ antiporter, MnhD subunit	0.00349496	311	2e-29	DEG10010224	multiple resistance and pH homeostasis (Na+/H+ antiporter)	2e-17	79.2952	301
58584957	YP_198530.1	50S ribosomal protein L27	0.00346794	312	9e-19	DEG10080051	50S ribosomal protein L27	2e-14	44.035	472
58584543	YP_198116.1	Methylase of polypeptide chain release factor	0.0033264	313	2e-25	DEG10040207	Protein methyltranferase hemK (EC 2.1.1.-)	1e-24	90.2655	243
58584362	YP_197935.1	2-methylthioadenine synthetase	0.0032722	314	5e-37	DEG10080042	conserved hypothetical ATP-binding protein	0.38	69.6426	399
58584680	YP_198253.1	Uncharacterized conserved membrane protein, YgiH family	0.00323518	315	1e-19	DEG10050110	hypothetical protein	0.18	54.0811	421
58584834	YP_198407.1	23S rRNA methylase	0.00319321	316	2e-44	DEG10050481	23S rRNA methyltransferase J	0.12	90.2299	245
58584893	YP_198466.1	tRNA delta(2)-isopentenylpyrophosphate transferase	0.0030375	317	1e-22	DEG10040595	tRNA delta(2)-isopentenylpyrophosphate transferase (EC 2.5.1.8)	0.38	100.252	167
58584989	YP_198562.1	Site-specific recombinase XerD	0.00303283	318	2e-34	DEG10100295	site-specific tyrosine recombinase XerD	0.23	79.2496	304
58585025	YP_198598.1	Membrane protease subunit, stomatin/prohibitin homolog	0.00299753	319	4e-43	DEG10110223	integral membrane protease	0.72	100.362	125
58584927	YP_198500.1	hypothetical protein Wbm0670	0.00292159	320	8e-42	DEG10040318	Protein yebC	1.3	100.289	146
58584790	YP_198363.1	Molecular chaperone GrpE (heat shock protein)	0.00279651	321	5e-25	DEG10150290	heat shock protein GrpE	0.56	30.1767	506
58584675	YP_198248.1	Zn-dependent peptidase	0.0026877	322	7e-39	DEG10080170	protease (pqqE)	3e-16	46.4982	439
58584895	YP_198468.1	Putative translation factor, SUA5	0.00262064	323	1e-27	DEG10010254	conserved protein with a putative RNA binding motif	0.043	46.2358	462
58584377	YP_197950.1	Lipoprotein	0.00259689	324	4e-24	DEG10080322	rare lipoprotein A (rlpA)	0.46	49.1819	428
58584933	YP_198506.1	Glutaredoxin-related protein	0.00252614	325	5e-29	DEG10040281	Protein ydhD	1e-07	100.155	205
58584451	YP_198024.1	Translation initiation factor 1, IF-1	0.00246996	326	6e-15	DEG10130081	protein chain initiation factor IF-1	0.85	0	594
58584980	YP_198553.1	ATP-dependent protease ATP-binding subunit	0.00241362	327	4e-23	DEG10100397	ATP-dependent protease ATP-binding subunit	2e-112	90.7052	237
58584583	YP_198156.1	Ribosomal protein L18	0.0023521	328	2e-17	DEG10010051	ribosomal protein L18	3.5	0	667
58584681	YP_198254.1	Na+/alanine symporter	0.002218	329	3e-33	DEG10050085	amino acid carrier protein	0.23	19.3528	541
58584502	YP_198075.1	Malate dehydrogenase	0.00218123	330	1e-31	DEG10020293	L-Lactate dehydrogenase	3e-81	100.459	100
58584341	YP_197914.1	SsrA-binding protein	0.00217031	331	3e-23	DEG10020075	ssrA-binding protein	8.6	100.144	208
58584302	YP_197875.1	Phosphoribosylaminoimidazole carboxylase (NCAIR synthetase)	0.00213407	332	5e-36	DEG10050583	phosphoribosylaminoimidazole carboxylase ATPase subunit	6e-35	70.4826	357
58584607	YP_198180.1	Co-chaperonin GroES (HSP10)	0.0021334	333	2e-16	DEG10130337	chaperone Hsp10, affects cell division	2e-10	0	754
58584444	YP_198017.1	PleD-like response regulator containing 2 CheY-like receiver domains and a GGDEF domain	0.00210805	334	9e-19	DEG10010263	two-component response regulator	4e-98	79.5427	287
58584492	YP_198065.1	Phosphoribosylformylglycinamidine (FGAM) synthase, glutamine amidotransferase domain	0.00205154	335	1e-30	DEG10130320	phosphoribosylformylglycinamidine synthase (FGAM synthase) (FGAMS) (Formylglycinamide ribotide amidotransferase) (FGARAT) (Formylglycinamide ribotide synthetase)	2e-27	70.4154	368
58584654	YP_198227.1	Phosphoribosylcarboxyaminoimidazole (NCAIR) mutase, PurE	0.00204211	336	1e-35	DEG10100525	phosphoribosylaminoimidazole carboxylase catalytic subunit	1e-39	70.1967	393
58584393	YP_197966.1	5-aminolevulinate synthase	0.00203023	337	3e-29	DEG10130134	8-amino-7-oxononanoate synthase	3e-99	79.6625	280
58584552	YP_198125.1	Mg/Co/Ni transporter MgtE	0.0019951	338	3e-34	DEG10140153	Mg2+ transport protein (MgtE)	0.006	100.394	112
58584891	YP_198464.1	ABC-type transport system involved in cytochrome c biogenesis, permease component	0.00194426	339	7e-35	DEG10150217	heme exporter protein CcmC	1.4	100.221	178
58584865	YP_198438.1	Thioredoxin, trx	0.00190497	340	7e-17	DEG10110205	thio-disulfide isomerase and thioredoxin	2e-16	0	621
58584896	YP_198469.1	ATPase involved in DNA replication, HolB	0.00190431	341	7e-14	DEG10130241	DNA polymerase III, tau and gamma subunits (DNA elongation factor III)	2e-13	30.208	500
58584281	YP_197854.1	Ribosomal protein S15	0.0018691	342	2e-15	DEG10010138	ribosomal protein S15 (BS18)	1.5	0	712
58585014	YP_198587.1	HesB/YadR/YfhF family protein	0.00184668	343	1e-21	DEG10130209	iron-binding protein , believed to be involved in Fe-S protein formation or repair	8	97.126	230
58584819	YP_198392.1	Integrase	0.00184272	344	1e-24	DEG10100295	site-specific tyrosine recombinase XerD	0.47	79.1768	317
58584466	YP_198039.1	Pseudouridylate synthase, 23S RNA-specific	0.00170928	345	1e-25	DEG10050140	23S rRNA pseudouridylate synthase C	0.091	100.163	203
58584590	YP_198163.1	Ribosomal protein S17	0.00166408	346	7e-13	DEG10020269	30S ribosomal protein S17	1.9	0	746
58584758	YP_198331.1	Ribosomal protein S18	0.00165499	347	7e-14	DEG10020021	30S ribosomal protein S18	4.3	0	789
58584481	YP_198054.1	Zn-dependent peptidase	0.00164001	348	8e-30	DEG10080170	protease (pqqE)	3e-46	69.467	403
58584388	YP_197961.1	Membrane associated signal transduction histidine kinase	0.00158805	349	3e-25	DEG10010262	two-component sensor histidine kinase	1e-33	79.3384	294
58584263	YP_197836.1	Aspartate aminotransferase family enzyme	0.00157993	350	7e-31	DEG10100035	aminotransferase AlaT	3e-82	100.632	57
58584851	YP_198424.1	ATP synthase subunit E	0.0015006	351	1e-30	DEG10120377	NADH dehydrogenase I, E subunit	2e-51	100.247	168
58585048	YP_198621.1	N6-adenine-specific methylase	0.00149902	352	9e-23	DEG10050260	hypothetical protein	0.013	100.138	213
58584501	YP_198074.1	NADH:ubiquinone oxidoreductase chain C	0.00147067	353	2e-30	DEG10120379	NADH dehydrogenase I, C subunit	4e-46	100.231	177
58584876	YP_198449.1	Cytochrome c-type biogenesis protein CcmE	0.00146034	354	5e-22	DEG10040355	Cytochrome c-type biogenesis protein ccmE	0.54	30.1376	518
58585017	YP_198590.1	Signal peptidase I	0.00137243	355	5e-17	DEG10120310	signal peptidase I	1e-15	100.176	195
58584316	YP_197889.1	Predicted membrane-associated Zn-dependent protease	0.00134355	356	5e-20	DEG10040621	zinc metallopeptidase	0.54	100.28	151
58584699	YP_198272.1	Membrane protein TerC, possibly involved in tellurium resistance	0.00133668	357	1e-23	DEG10110108	hypothetical protein containing CBS domain	9.2	30.0817	529
58584874	YP_198447.1	ABC-type transport system involved in resistance to organic solvents, permease component	0.00129595	358	2e-27	DEG10050393	hypothetical protein	1.3	79.2255	311
58584674	YP_198247.1	Lipoprotein signal peptidase	0.00127646	359	1e-19	DEG10120107	lipoprotein signal peptidase II	0.047	19.2834	542
58584877	YP_198450.1	Biotin-(acetyl-CoA carboxylase) ligase	0.00125843	360	3e-15	DEG10010154	transcriptional repressor of the biotin operon/biotin acetyl-CoA-carboxylase synthetase	5e-11	53.0963	423
58584664	YP_198237.1	Dimethyladenosine transferase	0.00125299	361	4e-28	DEG10050176	dimethyladenosine transferase	2e-06	100.26	161
58584285	YP_197858.1	HesB/YadR/YfhF family protein	0.0012486	362	5e-15	DEG10040620	conserved protein	1.4	0	570
58584461	YP_198034.1	Permease of the major facilitator superfamily	0.00123974	363	5e-20	DEG10110128	MFS family permease	0.012	64.2847	408
58584432	YP_198005.1	ATP-dependent exoDNAse (exonuclease V) beta subunit, RecB	0.00120412	364	7e-17	DEG10080316	helicase	0.24	79.6176	282
58584449	YP_198022.1	riboflavin synthase subunit beta	0.00120138	365	1e-17	DEG10040077	6,7-dimethyl-8-ribityllumazine synthase (EC 2.5.1.9)	9e-16	30.1753	507
58584300	YP_197873.1	ABC-type Fe3+ transport system, permease component	0.00118358	366	3e-27	DEG10050046	iron(III) ABC transporter permease protein	2.1	70.6027	352
58584878	YP_198451.1	NADH:ubiquinone oxidoreductase chain N	0.00117678	367	2e-17	DEG10010227	multiple resistance and pH homeostasis	4e-09	100.286	147
58584657	YP_198230.1	ATP-NAD kinase	0.00116781	368	2e-13	DEG10070061	conserved hypothetical protein	2e-08	100.233	175
58584986	YP_198559.1	Exonuclease III	0.00114598	369	6e-27	DEG10050019	exonuclease III	1e-16	100.291	145
58584433	YP_198006.1	4-diphosphocytidyl-2C-methyl-D-erythritol 2-phosphate synthase	0.00113653	370	3e-14	DEG10040206	4-diphosphocytidyl-2-C-methyl-D-erythritol kinase (EC 2.7.1.148)	4e-14	46.2392	460
58584746	YP_198319.1	rRNA methylase	0.00111032	371	3e-24	DEG10100556	POSSIBLE TRNA/RRNA METHYLTRANSFERASE	0.46	100.263	160
58584846	YP_198419.1	Formamidopyrimidine-DNA glycosylase	0.00110181	372	2e-26	DEG10140117	Formamidopyrimidine-DNA glycosylase MutM	0.081	70.3145	377
58584682	YP_198255.1	Phosphatidylserine synthase	0.00109525	373	7e-20	DEG10130403	phosphatidylserine synthase	0.12	100.233	176
58584995	YP_198568.1	Acyl carrier protein	0.00105992	374	1e-12	DEG10040633	acyl carrier protein (ACP)	4e-13	0	802
58585066	YP_198639.1	Hemolysin TlyC, contains CBS domains	0.0010302	375	4e-18	DEG10110045	hypothetical protein, containing CBS domain	0.48	79.1984	313
58584540	YP_198113.1	Type IV secretory pathway, VirB11 component	0.00100511	376	3e-25	DEG10080281	conjugative transfer regulon protein (trbB)	5e-29	79.6039	285
58584533	YP_198106.1	Glutamine synthetase	0.000988628	377	4e-13	DEG10110208	glutamine synthetase	1e-13	79.1326	323
58584504	YP_198077.1	dinucleoside polyphosphate hydrolase	0.000885285	378	1e-23	DEG10050324	dinucleoside polyphosphate hydrolase	2.4	57.1884	415
58584272	YP_197845.1	Permease of the major facilitator superfamily	0.000881667	379	1e-23	DEG10050144	transport protein	0.016	79.1821	316
58584517	YP_198090.1	Dephospho-CoA kinase	0.000880181	380	1e-15	DEG10010210	desphospho-coenzyme A kinase	5e-06	30.1533	511
58584869	YP_198442.1	Xaa-Pro aminopeptidase	0.000877114	381	5e-15	DEG10060264	metallopeptidase family M24 aminopeptidase	2e-22	100.57	73
58584547	YP_198120.1	Carbonic anhydrase/acetyltransferase, isoleucine patch superfamily	0.000860461	382	8e-23	DEG10040242	Phenylacetic acid degradation protein paaY	3e-22	88.2167	253
58584499	YP_198072.1	NADH:ubiquinone oxidoreductase chain A	0.000837367	383	4e-23	DEG10120381	NADH dehydrogenase I, A subunit	3e-08	84.149	264
58584881	YP_198454.1	NADH:ubiquinone oxidoreductase chain K	0.00082759	384	5e-19	DEG10080246	NADH dehydrogenase subunit K	0.036	43.0499	474
58584457	YP_198030.1	Na+/alanine symporter	0.000770862	385	2e-16	DEG10110061	putative transcriptional regulator	1	46.4651	446
58584732	YP_198305.1	Short-chain alcohol dehydrogenase family enzyme	0.000767815	386	1e-12	DEG10040222	Hypothetical oxidoreductase yciK (EC 1.-.-.-)	2e-09	46.2797	456
58584717	YP_198290.1	ATP synthase subunit A	0.00074787	387	7e-15	DEG10120362	ATP synthase, F0 sector, subunit a	1.6	100.279	152
58584600	YP_198173.1	Ribosomal protein S10	0.000727695	388	1e-09	DEG10080263	30S ribosomal protein S10	1e-05	0	660
58584468	YP_198041.1	Predicted membrane protein	0.000696717	389	8e-15	DEG10150027	hypothetical protein	1.1	76.0695	333
58584339	YP_197912.1	Phosphopantetheinyl transferase (holo-ACP synthase)	0.000648351	390	7e-14	DEG10040399	Holo-[acyl-carrier protein] synthase (EC 2.7.8.7)	6e-12	30.1135	525
58584764	YP_198337.1	Ferredoxin	0.000628058	391	2e-13	DEG10040389	Ferredoxin, 2Fe-2S	2e-20	100.154	206
58584371	YP_197944.1	Inactive homolog of metal-dependent protease, putative molecular chaperone	0.000619371	392	9e-10	DEG10150091	hypothetical protein	0.72	30.1175	524
58584991	YP_198564.1	Ribosomal protein S20	0.000611885	393	2e-10	DEG10080009	30S ribosomal protein S20	0.97	0	695
58584886	YP_198459.1	NADPH:quinone reductase	0.000610945	394	6e-15	DEG10150158	putative oxidoreductase	2e-21	86.4604	256
58584948	YP_198521.1	Ribosomal protein L34	0.000592635	395	3e-09	DEG10120010	50S ribosomal protein L34		0	700
58584954	YP_198527.1	Holliday junction resolvasome, endonuclease subunit, RuvC	0.000584084	396	2e-19	DEG10040317	Crossover junction endodeoxyribonuclease ruvC (EC 3.1.22.4)	0.66	79.1431	322
58584953	YP_198526.1	Predicted endonuclease involved in recombination, RNase H fold, yqgF family	0.000551703	397	3e-11	DEG10040448	Hypothetical protein yqgF	2.3	30.1828	504
58584905	YP_198478.1	Ribosomal protein L7/L12	0.000524835	398	6e-09	DEG10040576	50S ribosomal protein L7/L12	0.92	0	629
58584759	YP_198332.1	Ribosomal protein L9	0.000519831	399	5e-12	DEG10010265	ribosomal protein L9	6	30.1325	521
58584719	YP_198292.1	tRNA-dihydrouridine synthase	0.000482292	400	1e-12	DEG10020009	Conserved hypothetical protein	1e-40	100.503	88
58584841	YP_198414.1	Ubiquinone biosynthesis protein COQ7	0.000480004	401	4e-15	DEG10130283	putative ubiquinone biosynthesis protein	8.8	100.168	198
58584990	YP_198563.1	1-acyl-sn-glycerol-3-phosphate acyltransferase	0.000478178	402	9e-13	DEG10120391	acyltransferase	0.12	70.1891	394
58584482	YP_198055.1	Preprotein translocase subunit YajC	0.000474184	403	8e-16	DEG10120247	preprotein translocase family protein	0.099	0	634
58584392	YP_197965.1	Probable fructose-1,6-bisphosphatase, inositol monophosphatase family	0.000463395	404	4e-17	DEG10040394	Inositol-1-monophosphatase (EC 3.1.3.25)	5e-06	54.2058	419
58584988	YP_198561.1	Possible ATPase involved in DNA replication initiation, DnaA paralog	0.000453978	405	1e-10	DEG10150237	DNA replication initiation factor	0.084	30.2411	491
58584452	YP_198025.1	Nucleotide-binding protein implicated in inhibition of septum formation	0.000453739	406	1e-15	DEG10110071	nucleotide binding protein	2e-20	79.2259	310
58584858	YP_198431.1	Predicted metal-dependent hydrolase	0.000446734	407	2e-09	DEG10050002	hypothetical protein	4.7	30.1434	514
58584597	YP_198170.1	Ribosomal protein L23	0.000420691	408	3e-09	DEG10020276	50S ribosomal protein L23	8.8	0	737
58584967	YP_198540.1	Membrane associated signal transduction histidine kinase and receiver domain	0.000411232	409	2e-08	DEG10110029	signal transduction histidine kinase	6e-16	46.9402	434
58584918	YP_198491.1	Bacterial nucleoid DNA-binding protein, HupA family	0.000405999	410	2e-12	DEG10050470	integration host factor alpha-subunit	0.85	0	654
58584518	YP_198091.1	Dioxygenase related to 2-nitropropane dioxygenase	0.000403592	411	2e-15	DEG10080132	hypothetical protein	0.52	46.9874	433
58584757	YP_198330.1	Ribosomal protein S6	0.000395915	412	3e-08	DEG10050174	30S ribosomal protein S6	0.21	0	586
58584606	YP_198179.1	Predicted aminomethyltransferase related to GcvT	0.000368695	413	2e-12	DEG10150242	hypothetical protein	0.003	54.319	418
58584955	YP_198528.1	Cytochrome c oxidase, subunit 3	0.000361693	414	2e-15	DEG10100340	PROBABLE CYTOCHROME C OXIDASE (SUBUNIT III) CTAE	0.65	99.3056	225
58584798	YP_198371.1	Preprotein translocase subunit SecB	0.000337102	415	6e-15	DEG10040540	Protein-export protein secB	0.16	46.1407	469
58584987	YP_198560.1	Predicted permease	0.000332746	416	5e-14	DEG10070047	membrane protein	0.027	46.2092	464
58584906	YP_198479.1	Ribosomal protein L10	0.000331251	417	2e-08	DEG10010026	ribosomal protein L10 (BL5)	2e-06	30.1186	523
58584498	YP_198071.1	HIT family hydrolase	0.000329026	418	3e-11	DEG10060106	HIT domain protein	1e-17	100.115	219
58584427	YP_198000.1	Permease of the major facilitator superfamily	0.00031346	419	2e-14	DEG10050144	transport protein	5.5	79.0765	330
58584964	YP_198537.1	Cold shock protein	0.000309866	420	1e-11	DEG10120170	cold shock protein, DNA-binding	1.5	0	556
58584560	YP_198133.1	Ribosomal protein L28	0.000308292	421	8e-09	DEG10120093	50S ribosomal protein L28	4.7	30.0558	531
58584514	YP_198087.1	5-formyltetrahydrofolate cyclo-ligase	0.000301644	422	1e-12	DEG10050310	hypothetical protein	4e-08	30.1266	522
58584591	YP_198164.1	Ribosomal protein L29	0.000272682	423	3e-07	DEG10100111	50S ribosomal protein L29	3.7	0	680
58584353	YP_197926.1	Ribosomal protein L25 (general stress protein Ctc)	0.000272366	424	1e-07	DEG10050591	50S ribosomal protein L25	0.44	100.171	197
58585015	YP_198588.1	DnaJ-domain-containing protein	0.000249909	425	1e-09	DEG10150080	co-chaperone HscB	4.2	0	782
58584812	YP_198385.1	Predicted lipoprotein, OsmY ortholog	0.000243166	426	1e-12	DEG10050606	hypothetical protein	0.87	69.1552	406
58584743	YP_198316.1	Succinate dehydrogenase subunit C sdhC	0.00023873	427	2e-09	DEG10150209	succinate dehydrogenase, cytochrome b556 subunit	1e-07	0	603
58584973	YP_198546.1	ABC-type Zn2+ transport system, periplasmic component	0.000238682	428	3e-11	DEG10050053	high-affinity zinc transporter periplasmic component	0.23	30.2302	494
58584958	YP_198531.1	Ribosomal protein L21	0.00022518	429	4e-07	DEG10020185	50S ribosomal protein L21		0	624
58584616	YP_198189.1	Permease of the major facilitator superfamily	0.000208599	430	1e-09	DEG10110128	MFS family permease	0.63	25.1828	538
58584566	YP_198139.1	Cytochrome c oxidase, subunit 2	0.000201796	431	1e-11	DEG10100344	PROBABLE TRANSMEMBRANE CYTOCHROME C OXIDASE (SUBUNIT II) CTAC	1e-19	99.3365	223
58584747	YP_198320.1	Integral membrane protein, interacts with FtsH	0.000201667	432	1e-11	DEG10080154	hypothetical protein	1.4	100.187	189
58584803	YP_198376.1	Predicted esterase	0.000190889	433	2e-11	DEG10120022	carboxylesterase/phospholipase family protein	6e-11	82.157	268
58584873	YP_198446.1	Ribosomal protein L32	0.000181514	434	2e-06	DEG10120294	50S ribosomal protein L32	1.2	0	550
58584390	YP_197963.1	RimM protein, required for 16S rRNA processing	0.000178318	435	1e-08	DEG10150089	16S rRNA-processing protein	1.4	30.2111	497
58584928	YP_198501.1	DNA uptake lipoprotein	0.000167314	436	1e-10	DEG10040649	predicted lipoprotein	2.6	84.075	267
58584838	YP_198411.1	Uncharacterized secreted protein containing pentapeptide repeats	0.00015811	437	2e-10	DEG10150181	hypothetical protein	0.077	46.3436	453
58584509	YP_198082.1	Holliday junction resolvasome, DNA-binding subunit, RuvA	0.000145439	438	5e-10	DEG10070007	Holliday junction DNA helicase RuvA	2.2	79.155	321
58584829	YP_198402.1	Bacterial nucleoid DNA-binding protein, HupA family	0.000140206	439	2e-06	DEG10010160	nonspecific DNA-binding protein HBsu	3.4	0	758
58584863	YP_198436.1	Membrane protein related to metalloendopeptidase	0.000129436	440	3e-09	DEG10050255	hypothetical protein	0.24	30.1991	502
58584569	YP_198142.1	Putative Zn-dependent protease, contains TPR repeats	0.000121307	441	3e-09	DEG10110056	Zn-dependent protease, chaperone	0.42	30.4253	483
58584692	YP_198265.1	Glutathione S-transferase	0.000117228	442	6e-09	DEG10120141	stringent starvation protein A	3e-11	60.2765	414
58584636	YP_198209.1	Cardiolipin synthase family enzyme	0.000114757	443	6e-09	DEG10080057	membrane bound endonuclease (nuc)	0.32	36.1369	478
58584649	YP_198222.1	Multisubunit Na+/H+ antiporter, MnhC subunit	0.000111124	444	1e-06	DEG10130065	pH adaptation potassium efflux system C transmembrane protein	3.2	0	691
58584949	YP_198522.1	RNase P protein component	0.000104381	445	0.0001	DEG10140051	Ribonuclease P protein component	7.2	0	796
58584305	YP_197878.1	Amino acid transporter	0.000102977	446	2e-08	DEG10080173	amino acid permease (rocE)	1e-13	26.5617	536
58584762	YP_198335.1	Uncharacterized protein involved in biosynthesis of c-type cytochromes	0.00010243	447	2e-07	DEG10150215	cytochrome C-type biogenesis protein CcmH	0.62	19.0597	546
58584709	YP_198282.1	Predicted SAM-dependent methyltransferase	9.9904e-05	448	2e-08	DEG10120320	conserved protein of unknown function	6.9	100.214	181
58584505	YP_198078.1	Uncharacterized homolog of plant Iojap protein	9.4422e-05	449	4e-08	DEG10080280	hypothetical protein	1.2	30.1373	519
58584672	YP_198245.1	Glutaredoxin	9.27689e-05	450	1e-06	DEG10120231	bifunctional protein: glutaredoxin 3 /ribonucleotide reductase beta subunit	6e-08	0	585
58584564	YP_198137.1	protoheme IX farnesyltransferase	9.0419e-05	451	2e-06	DEG10040703	p-hydroxybenzoate octaprenyltransferase	0.97	99.3145	224
58584882	YP_198455.1	NADH:ubiquinone oxidoreductase chain J	8.93125e-05	452	5e-08	DEG10120372	NADH dehydrogenase I, J subunit	0.94	19.1039	545
58584751	YP_198324.1	Stress-induced morphogen, BolA	7.57072e-05	453	2e-07	DEG10050076	transcriptional regulator	6.4	0	709
58584947	YP_198520.1	ABC-type phosphate transport system, permease component	7.52485e-05	454	3e-05	DEG10060031	spermidine/putrescine ABC transporter, permease protein, putative	0.6	70.339	375
58584265	YP_197838.1	Permease of the major facilitator superfamily	7.4449e-05	455	6e-07	DEG10110086	hypothetical	0.003	46.4142	448
58584311	YP_197884.1	Multisubunit Na+/H+ antiporter, MnhD subunit	7.43014e-05	456	3e-05	DEG10130066	pH adaptation potassium efflux system transmembrane protein	5.8	30.277	489
58584648	YP_198221.1	Multisubunit Na+/H+ antiporter, MnhB subunit	6.67878e-05	457	2e-06	DEG10010225	multiple resistance and pH homeostasis	0.19	24.1379	540
58584306	YP_197879.1	Amino acid transporter	6.66183e-05	458	1e-06	DEG10080173	amino acid permease (rocE)	9e-10	0	784
58584683	YP_198256.1	phosphatidylserine decarboxylase	6.48599e-05	459	9e-06	DEG10150297	phosphatidylserine decarboxylase	4.4	100.266	158
58584312	YP_197885.1	NADPH-dependent glutamate synthase beta chain	5.79084e-05	460	5e-06	DEG10100606	glutamate synthase subunit beta	0.22	69.8989	397
58584951	YP_198524.1	Predicted methyltransferase, contains N-terminal TPR repeats	5.51185e-05	461	0.0003	DEG10050329	hypothetical protein	0.21	46.4767	443
58584640	YP_198213.1	Co/Zn/Cd efflux system component	5.48833e-05	462	2e-06	DEG10130495	putative Cation efflux system protein		30.4026	484
58584945	YP_198518.1	F0F1-type ATP synthase, epsilon subunit	5.40343e-05	463	0.0004	DEG10080205	F0F1 ATP synthase subunit epsilon	0.19	0	707
58584793	YP_198366.1	Ribosome-binding factor A	5.22502e-05	464	3e-06	DEG10140263	Ribosome-binding factor A		0	681
58584915	YP_198488.1	Ribosomal protein L35	5.05839e-05	465	0.0001	DEG10130385	50S ribosomal protein L35	3.2	0	674
58584696	YP_198269.1	Oligoketide cyclase/lipid transport protein	4.68758e-05	466	9e-05	DEG10120261	oligoketide cyclase/lipid transport protein	2	46.1245	471
58584343	YP_197916.1	Uncharacterized membrane protein, required for colicin V production, CvpA	4.58369e-05	467	8e-06	DEG10040367	Colicin V production protein	1.8	3.54618	548
58584745	YP_198318.1	Smr/mutS family protein	4.38968e-05	468	1e-05	DEG10040233	Hypothetical protein ydaL	2.1	30.0698	530
58584495	YP_198068.1	Nucleoside-diphosphate-sugar epimerase	4.27375e-05	469	2e-05	DEG10040365	Hypothetical protein yfcH	1e-28	70.3683	373
58584655	YP_198228.1	ABC-type Fe3+ transport system, periplasmic component	3.96686e-05	470	6e-05	DEG10050163	spermidine/putrescine ABC transporter periplasmic-binding protein	6e-55	70.5389	354
58584647	YP_198220.1	Multisubunit Na+/H+ antiporter, MnhB subunit	3.8841e-05	471	0.0004	DEG10130066	pH adaptation potassium efflux system transmembrane protein	3.9	56.0951	416
58585046	YP_198619.1	Na+/H+-dicarboxylate symporter	3.83335e-05	472	2e-05	DEG10130260	aerobic C4-dicarboxylate transport protein	2e-27	26.5335	537
58584450	YP_198023.1	Transcription termination factor, NusB	3.72371e-05	473	0.0002	DEG10070027	N utilization substance protein B	3.6	0	757
58584774	YP_198347.1	Nitroreductase	3.71413e-05	474	3e-05	DEG10050456	NAD(P)H-flavin oxidoreductase	0.029	0	568
58585026	YP_198599.1	Membrane protease subunit, stomatin/prohibitin homolog	3.22365e-05	475	4e-05	DEG10110223	integral membrane protease	0.94	100.306	141
58584658	YP_198231.1	Ribosomal protein L31	3.13117e-05	476	0.0006	DEG10100197	50S ribosomal protein L31	0.78	0	642
58584530	YP_198103.1	RecB exonuclease	2.98073e-05	477	7e-05	DEG10080198	hypothetical protein	0.9	46.4768	442
58584363	YP_197936.1	Asp-tRNAAsn/Glu-tRNAGln amidotransferase C subunit	2.70726e-05	478	0.006	DEG10150263	aspartyl/glutamyl-tRNA amidotransferase subunit C	2.2	0	637
58584286	YP_197859.1	dGTP triphosphohydrolase	2.55896e-05	479	0.002	DEG10020054	Conserved hypothetical protein	0.14	81.4914	270
58584386	YP_197959.1	recombination protein F	2.31535e-05	480	0.0002	DEG10020002	Recombinational DNA repair ATPase (RecF pathway)	7.7	79.2451	306
58584690	YP_198263.1	Uncharacterized protein conserved in bacteria, YbaB family	1.9485e-05	481	0.004	DEG10020027	conserved hypothetical protein	1.8	0	706
58584943	YP_198516.1	transaldolase	1.9385e-05	482	0.0005	DEG10100236	transaldolase	1e-12	46.3304	454
58584491	YP_198064.1	ABC-type phosphate transport system, permease component	1.79541e-05	483	0.001	DEG10100383	PROBABLE SULFATE-TRANSPORT INTEGRAL MEMBRANE PROTEIN ABC TRANSPORTER CYST	1.7	70.4129	369
58584663	YP_198236.1	Rieske Fe-S protein	1.68046e-05	484	0.004	DEG10100342	Probable Rieske iron-sulfur protein QcrA	1e-09	100.283	150
58584811	YP_198384.1	FKBP-type peptidyl-prolyl cis-trans isomerase, tig	1.36093e-05	485	0.003	DEG10140045	Co-chaperone GrpE	2e-26	100.257	163
58584283	YP_197856.1	Alpha/beta superfamily hydrolase	1.34665e-05	486	0.005	DEG10050090	esterase/lipase	0.13	100.327	134
58584985	YP_198558.1	Uroporphyrinogen-III synthase	1.23659e-05	487	0.002	DEG10100066	PROBABLE UROPORPHYRIN-III C-METHYLTRANSFERASE HEMD (UROPORPHYRINOGEN III METHYLASE) (UROGEN III METHYLASE) (SUMT) (UROGEN III METHYLASE) (UROM)	1.7	30.25	490
58584436	YP_198009.1	DNA polymerase III delta subunit	1.17781e-05	488	0.016	DEG10010185	DNA polymerase III (delta subunit)	1.8	30.2977	487
58584387	YP_197960.1	Peroxiredoxin	1.15966e-05	489	0.004	DEG10010166	cytochrome c biogenesis protein	6e-09	97.2078	229
58584828	YP_198401.1	Cell division septal protein	1.15431e-05	490	0.019	DEG10050411	cell division protein	1.7	30.1905	503
58584670	YP_198243.1	NifU family protein containing thioredoxin-like domain	1.13474e-05	491	0.004	DEG10080035	nifU-like protein	1.1	100.207	183
58584646	YP_198219.1	Multisubunit Na+/H+ antiporter, MnhG subunit	1.13431e-05	492	0.003	DEG10130061	pH adaptation potassium efflux system protein G	3.6	0	646
58584294	YP_197867.1	hypothetical protein Wbm0033	1.11465e-05	493	0.02	DEG10020172	Molecular chaperones (contain C-terminal Zn finger domain)	0.56	0	607
58584676	YP_198249.1	Zn-dependent peptidase	1.04019e-05	494	0.009	DEG10080170	protease (pqqE)	3e-07	46.3846	451
58585047	YP_198620.1	orotate phosphoribosyltransferase	9.75781e-06	495	0.032	DEG10040088	Adenine phosphoribosyltransferase (EC 2.4.2.7)	0.094	70.2568	389
58584346	YP_197919.1	hypothetical protein Wbm0085	9.10366e-06	496	0.027	DEG10100080	ubiquinone/menaquinone biosynthesis methyltransferase	4.5	0	751
58585011	YP_198584.1	Cytochrome B561	8.72107e-06	497	0.015	DEG10120014	cytochrome b561 family protein	0.069	43.0613	473
58584661	YP_198234.1	Predicted protein, WF-1	8.56484e-06	498	0.041	DEG10050636	exoribonuclease II	1.4	0	787
58584573	YP_198146.1	F0F1-type ATP synthase, delta subunit	8.51507e-06	499	0.011	DEG10100204	PROBABLE ATP SYNTHASE DELTA CHAIN ATPH	2.4	19.1507	544
58584889	YP_198462.1	Ribosomal protein L36	8.34366e-06	500	0.03	DEG10110179	50S ribosomal protein L36	0.64	0	728
58584978	YP_198551.1	Glutamate-cysteine ligase	8.28228e-06	501	0.01	DEG10110101	aldehyde dehydrogenase	1.6	46.4098	449
58584413	YP_197986.1	Zn-dependent carboxypeptidase	8.19829e-06	502	0.01	DEG10070066	conserved hypothetical protein	1.4	78.2346	331
58585054	YP_198627.1	Type IV secretory pathway, VirB4 components	7.77685e-06	503	0.056	DEG10020061	similar to ABC transporter ATP-binding protein	0.067	80	275
58584317	YP_197890.1	hypothetical protein Wbm0056	7.36122e-06	504	0.016	DEG10130406	conserved hypothetical protein	1.5	0	652
58584511	YP_198084.1	hypothetical protein Wbm0253	7.18542e-06	505	0.11	DEG10140166	Glycyl-tRNA synthetase		0	651
58584643	YP_198216.1	Transcriptional regulator of HTH-type, xre family	5.78041e-06	506	0.14	DEG10150186	hypothetical protein	0.91	0	640
58584314	YP_197887.1	Outer membrane protein	5.5654e-06	507	1.2	DEG10020129	DNA topoisomerase I	1.7	0	773
58584802	YP_198375.1	NADH:ubiquinone oxidoreductase 18 kDa subunit	5.51567e-06	508	1.7	DEG10100255	DNA polymerase III subunit alpha	1e-14	0	577
58584733	YP_198306.1	tRNA processing exoribonuclease BN	5.37531e-06	509	0.016	DEG10050112	ribonuclease BN	1.3	79.2357	308
58584694	YP_198267.1	hypothetical protein Wbm0437	5.1698e-06	510	0.36	DEG10020082	ClpB chaperone homologue	0.47	0	602
58584738	YP_198311.1	Membrane-bound protoheme IX biogenesis protein, HemY	5.02633e-06	511	0.019	DEG10050571	DNA repair protein RadA	2.4	30.2318	493
58584490	YP_198063.1	hypothetical protein Wbm0230	4.98157e-06	512	1.5	DEG10010031	ribosomal protein S7 (BS7)	4.9	0	704
58585008	YP_198581.1	hypothetical protein Wbm0751	4.81656e-06	513	4.5	DEG10110088	hypothetical Na/H-antiporter	2.9	0	581
58584431	YP_198004.1	RadC-like DNA repair protein	4.24062e-06	514	0.17	DEG10070165	DNA repair protein	1.7	0	719
58584844	YP_198417.1	hypothetical protein Wbm0587	4.16297e-06	515	0.099	DEG10040472	Hypothetical protein yhbP	1.5	0	569
58584445	YP_198018.1	hypothetical protein Wbm0185	4.12044e-06	516	2.6	DEG10020134	prolyl-tRNA synthetase	1.6	0	722
58584318	YP_197891.1	hypothetical protein Wbm0057	4.03953e-06	517	1.1	DEG10080062	cytochrome c biogenesis protein (ycf5)	0.6	0	613
58584497	YP_198070.1	hypothetical protein Wbm0239	3.96558e-06	518	3.1	DEG10150228	ribonucleotide-diphosphate reductase subunit alpha	1.4	0	775
58584644	YP_198217.1	DNA-directed RNA polymerase subunit omega, RpoZ	3.91106e-06	519	5.4	DEG10130122	methionyl-tRNA synthetase	4.9	0	770
58584619	YP_198192.1	Predicted membrane protein	3.85629e-06	520	2.9	DEG10020212	aminopeptidase ampS	0.015	0	795
58584319	YP_197892.1	Bacterial nucleoid DNA-binding protein, HupA family	3.81613e-06	521	0.05	DEG10130278	delta(2)-isopentenylpyrophosphate tRNA-adenosine transferase	1.2	0	768
58584993	YP_198566.1	Secreted or membrane protein containg FKBP-type peptidyl-prolyl cis-trans isomerase domain	3.77866e-06	522	0.05	DEG10150269	peptidyl-prolyl cis-trans isomerase, FkbP-type	0.021	30.2143	496
58584894	YP_198467.1	hypothetical protein Wbm0637	3.76985e-06	523	2.4	DEG10050311	ATP-dependent Clp protease ATPase subunit	1.1	30.1552	510
58584292	YP_197865.1	Parvulin-like peptidyl-prolyl isomerase, SurA	3.74425e-06	524	0.042	DEG10110003	parvulin-like peptidyl-prolyl isomerase	2	30.1735	508
58584271	YP_197844.1	Probable outer membrane protein	3.73453e-06	525	6.2	DEG10040002	Chaperone protein dnaK	1.2	30.225	495
58584799	YP_198372.1	Uncharacterized conserved protein related to eukaryotic translocase of inner mitochondrial membrane	3.64112e-06	526	0.64	DEG10080038	octaprenyl-diphosphate synthase (ispB)	2.2	46.1847	465
58584447	YP_198020.1	Predicted aspartyl protease	3.61778e-06	527	0.36	DEG10070066	conserved hypothetical protein	0.092	46.1529	467
58584679	YP_198252.1	hypothetical protein Wbm0422	3.60991e-06	528	5.9	DEG10070241	Involved in transformation (competence for DNA uptake)	1.3	0	658
58584279	YP_197852.1	ABC-type transport system involved in resistance to organic solvents, periplasmic component	3.54137e-06	529	1.1	DEG10050200	glp protein	0.68	30.0895	527
58584304	YP_197877.1	hypothetical protein Wbm0043	3.43243e-06	530	1.4	DEG10150205	alpha-ketoglutarate decarboxylase	1.3	0	599
58584898	YP_198471.1	Type IV secretory pathway, component VirB8	3.43229e-06	531	3.6	DEG10060366	translation elongation factor Tu	0.76	30.1427	516
58584787	YP_198360.1	Parvulin-like peptidyl-prolyl isomerase, PPID	3.41291e-06	532	0.23	DEG10110003	parvulin-like peptidyl-prolyl isomerase	0.61	30.4366	482
58584516	YP_198089.1	Ribonuclease D	3.40123e-06	533	1.2	DEG10020220	adenylosuccinate lyase	1.6	53.2601	422
58584384	YP_197957.1	Single-stranded DNA-specific exonuclease RecJ	3.35242e-06	534	1.2	DEG10040641	conserved protein	0.0005	100.767	37
58584357	YP_197930.1	Predicted membrane protein WF-2	3.23079e-06	535	9.5	DEG10140186	Cell division protein FtsZ	0.65	0	766
58584836	YP_198409.1	DnaK suppressor protein	3.1767e-06	536	1.3	DEG10150023	hypothetical protein	1.9	0	780
58584526	YP_198099.1	Small protein A, tmRNA-binding	3.1732e-06	537	0.056	DEG10120016	outer membrane lipoprotein	0.86	0	755
58584412	YP_197985.1	Outer membrane protein, pal-like	3.15338e-06	538	4.9	DEG10100093	DNA-directed RNA polymerase subunit beta	1e-05	30.1082	526
58584903	YP_198476.1	hypothetical protein Wbm0646	3.13857e-06	539	0.075	DEG10050525	ClpXP protease specificity-enhancing factor	0.6	0	792
58584309	YP_197882.1	Uncharacterized protein involved in an early stage of isoprenoid biosynthesis	3.115e-06	540	4.2	DEG10060020	DJ-1/PfpI family protein	2e-32	30.291	488
58584870	YP_198443.1	hypothetical protein Wbm0613	3.08282e-06	541	0.092	DEG10130026	membrane-bound ATP synthase , F1 sector, alpha-subunit	0.021	0	752
58584639	YP_198212.1	Protein-disulfide isomerase	3.03684e-06	542	0.24	DEG10100044	PROBABLE ENDOPEPTIDASE ATP BINDING PROTEIN (CHAIN B) CLPB (CLPB PROTEIN) (HEAT SHOCK PROTEIN F84.1)	0.19	46.2452	459
58584783	YP_198356.1	hypothetical protein Wbm0526	3.01991e-06	543	0.27	DEG10140170	Phosphoglyceromutase	5.4	0	731
58585057	YP_198630.1	Protein containing predicted glutamine amidotransferase domain	3.00392e-06	544	1.4	DEG10150053	50S ribosomal protein L17	1.2	46.3673	452
58584401	YP_197974.1	hypothetical protein Wbm0141	2.97264e-06	545	2.1	DEG10010114	conserved protein with ATP/GTP-binding site motif	1.3	0	590
58584562	YP_198135.1	Probable outer membrane protein	2.96747e-06	546	3.8	DEG10120150	DNA gyrase subunit B	0.69	46.4703	444
58585003	YP_198576.1	Recombinational DNA repair protein RecR	2.95431e-06	547	4.8	DEG10110170	translation initiation factor 2, GTPase	1e-32	100.244	170
58584296	YP_197869.1	hypothetical protein Wbm0035	2.89852e-06	548	0.98	DEG10010208	primosome component (helicase loader)	0.89	0	560
58584424	YP_197997.1	hypothetical protein Wbm0164	2.88908e-06	549	4	DEG10060062	oligopeptide ABC transporter, ATP-binding protein	0.98	0	626
58584567	YP_198140.1	Membrane-fusion protein	2.85251e-06	550	7.4	DEG10040201	Protein ycgS	0.16	79.4716	290
58584950	YP_198523.1	hypothetical protein Wbm0693	2.83978e-06	551	0.73	DEG10110089	maltoologosyltrehalose synthase	0.52	0	759
58584358	YP_197931.1	fructose-bisphosphate aldolase	2.83786e-06	552	2.8	DEG10010135	DNA polymerase III (alpha subunit)	4e-21	46.4889	441
58584332	YP_197905.1	hypothetical protein Wbm0071	2.83753e-06	553	0.89	DEG10070008	conserved hypothetical protein	5.3	0	800
58584671	YP_198244.1	hypothetical protein Wbm0414	2.76175e-06	554	4.3	DEG10010243	preprotein translocase subunit (ATPase)	2.8	28.119	534
58584404	YP_197977.1	Bacterioferritin/cytochrome b1	2.75193e-06	555	0.94	DEG10140132	Signal recognition particle protein	3e-11	0	639
58584403	YP_197976.1	Predicted membrane protein	2.73155e-06	556	3.5	DEG10100240	POSSIBLE CONSERVED INTEGRAL MEMBRANE PROTEIN	4.3	0	614
58584270	YP_197843.1	hypothetical protein Wbm0009	2.7148e-06	557	4.4	DEG10150303	hypothetical protein	4.2	0	684
58584361	YP_197934.1	Outer surface protein Wsp	2.70612e-06	558	2	DEG10100599	POLYKETIDE SYNTHASE PKS13	0.9	0	705
58584335	YP_197908.1	Predicted xylanase/chitin deacetylase	2.69256e-06	559	1.1	DEG10070206	UDP-N-acetylmuramoylalanine-D-glutamyl-lysine-D-alanyl-D-alanine ligase	3e-20	0	574
58584667	YP_198240.1	hypothetical protein Wbm0410	2.673e-06	560	6.3	DEG10120174	glycyl-tRNA synthetase beta subunit	0.61	0	632
58584926	YP_198499.1	hypothetical protein Wbm0669	2.62142e-06	561	3.9	DEG10050484	peptidase T	0.46	0	750
58585024	YP_198597.1	hypothetical protein Wbm0767	2.61367e-06	562	3.8	DEG10100061	dihydrolipoamide dehydrogenase	2.9	0	630
58584917	YP_198490.1	Predicted transcriptional regulator	2.57011e-06	563	3.4	DEG10010214	DNA polymerase III (alpha subunit)	1.3	30.0508	532
58584925	YP_198498.1	Malonyl-CoA decarboxylase	2.56009e-06	564	3.7	DEG10070192	ATP-dependent Clp protease ATP-binding subunit (class III heat-shock protein)	0.002	30.7147	481
58584519	YP_198092.1	hypothetical protein Wbm0261	2.54335e-06	565	3.8	DEG10110118	exonuclease I	0.44	0	558
58584626	YP_198199.1	Phosphatidylglycerophosphatase A, PgpA	2.5252e-06	566	6.5	DEG10070182	Proton-translocating ATPase, F1 sector, beta-subunit	1.3	30.2088	499
58584766	YP_198339.1	Transcriptional regulator, tetR family	2.5068e-06	567	5.5	DEG10140310	Exodeoxyribonuclease V alpha chain	0.53	30.201	501
58584328	YP_197901.1	hypothetical protein Wbm0067	2.50004e-06	568	1.2	DEG10110159	CTP synthetase, UTP-ammonia-lyase	1.1	0	670
58584824	YP_198397.1	Peroxiredoxin	2.48194e-06	569	0.44	DEG10100559	2-C-methyl-D-erythritol 4-phosphate cytidylyltransferase	3e-47	79.3267	296
58584508	YP_198081.1	hypothetical protein Wbm0250	2.45006e-06	570	7.2	DEG10040477	Translation initiation factor IF-2	0.72	0	742
58584407	YP_197980.1	Thiol-disulfide isomerase, thioredoxin family	2.44942e-06	571	2.1	DEG10050341	cell filamentation protein	0.02	70.2819	383
58584370	YP_197943.1	hypothetical protein Wbm0109	2.44609e-06	572	0.43	DEG10010163	cytidylate kinase	1.6	0	673
58585023	YP_198596.1	Uncharacterized protein involved in tolerance to divalent cations	2.44398e-06	573	2.1	DEG10120342	elongation factor Tu	8e-15	0	592
58584542	YP_198115.1	Outer surface protein Wsp	2.42626e-06	574	1.1	DEG10020225	Hypothetical ABC transporter ATP-binding protein	3.4	0	733
58584763	YP_198336.1	Probable outer membrane protein	2.41544e-06	575	2.3	DEG10100067	glutamate-1-semialdehyde aminotransferase	3.7	0	659
58584716	YP_198289.1	ATP synthase subunit C	2.41502e-06	576	0.063	DEG10100202	F0F1 ATP synthase subunit C		0	587
58584559	YP_198132.1	hypothetical protein Wbm0301	2.4075e-06	577	5	DEG10130484	5-methyltetrahydropteroyltriglutamate- homocysteine methyltransferase	1.4	30.0435	533
58584609	YP_198182.1	Uncharacterized protein predicted to be involved in C-type cytochrome biogenesis	2.31292e-06	578	4.4	DEG10060369	ATP-dependent metalloprotease FtsH	7.2	28.1092	535
58584839	YP_198412.1	Ankyrin repeat-containing protein	2.29535e-06	579	4.6	DEG10040632	30S ribosomal subunit protein S1	2e-07	30.1418	517
58585031	YP_198604.1	Cytochrome c1	2.26839e-06	580	2.9	DEG10050389	cytochrome c nitrite reductase	1.1	100.38	115
58584890	YP_198463.1	hypothetical protein Wbm0633	2.25605e-06	581	0.34	DEG10130093	gamma-glutamyl phosphate reductase (GPR) (Glutamate-5- semialdehyde dehydrogenase) (Glutamyl-gamma-semialdehyde dehydrogenase) (GSA dehydrogenase)	6.8	90.3023	241
58584833	YP_198406.1	hypothetical protein Wbm0576	2.19256e-06	582	4.7	DEG10130133	adenosylmethionine-8-amino-7-oxononanoate aminotransferase		0	636
58584638	YP_198211.1	hypothetical protein Wbm0381	2.13228e-06	583	0.37	DEG10120158	phosphoglycerate mutase, cofactor independent	6	0	612
58584301	YP_197874.1	hypothetical protein Wbm0040	2.12645e-06	584	1.8	DEG10040054	Prolyl-tRNA synthetase (EC 6.1.1.15)	5e-20	48.2022	431
58584299	YP_197872.1	Predicted sulfurtransferase	2.11405e-06	585	1.3	DEG10060146	ribosomal protein S13	0.011	100.35	128
58584801	YP_198374.1	Uncharacterized protein of SCO1/SenC/PrrC family, involved in biogenesis of respiratory system	2.11377e-06	586	0.38	DEG10050165	DNA-directed RNA polymerase subunit beta	1.3	79.1618	320
58584520	YP_198093.1	hypothetical protein Wbm0262	2.11148e-06	587	2	DEG10020053	phosphotransacetylase	0.077	0	641
58584623	YP_198196.1	hypothetical protein Wbm0366	2.03545e-06	588	5.7	DEG10100238	PROBABLE UNIDENTIFIED ANTIBIOTIC-TRANSPORT INTEGRAL MEMBRANE ABC TRANSPORTER	4.1	0	690
58584693	YP_198266.1	Predicted O-methyltransferase	2.02313e-06	589	0.089	DEG10050145	hypothetical protein	8e-14	70.2145	391
58584707	YP_198280.1	hypothetical protein Wbm0450	2.01898e-06	590	4.9	DEG10080165	hypothetical protein	0.18	46.1407	470
58584768	YP_198341.1	hypothetical protein Wbm0511	2.01893e-06	591	3.4	DEG10150303	hypothetical protein	0.21	0	596
58584434	YP_198007.1	hypothetical protein Wbm0174	2.0126e-06	592	2.5	DEG10050485	hypothetical protein	0.17	0	715
58584779	YP_198352.1	hypothetical protein Wbm0522	2.01136e-06	593	3.3	DEG10130282	conserved hypothetical protein; putative outer membrane protein	4.1	0	724
58584396	YP_197969.1	hypothetical protein Wbm0136	2.00738e-06	594	1.8	DEG10120234	peptidyl-tRNA hydrolase	0.61	0	727
58584864	YP_198437.1	hypothetical protein Wbm0607	2.00169e-06	595	4.9	DEG10120305	prolyl-tRNA synthetase	4.8	0	699
58584998	YP_198571.1	thymidylate synthase	1.97148e-06	596	0.21	DEG10140302	ATP-dependent helicase PcrA	7e-46	100.483	95
58584651	YP_198224.1	Ankyrin repeat-containing protein	1.96088e-06	597	5.6	DEG10010067	L-glutamine-D-fructose-6-phosphate amidotransferase	4e-05	0	579
58585037	YP_198610.1	hypothetical protein Wbm0780	1.95781e-06	598	1.3	DEG10020192	threonyl-tRNA synthetase 1	0.83	0	628
58584817	YP_198390.1	PQQ-like beta-propeller repeat-containing protein	1.94732e-06	599	0.083	DEG10110015	glucose dehydrogenase	0.005	0	571
58584440	YP_198013.1	hypothetical protein Wbm0180	1.92316e-06	600	0.45	DEG10040149	Probable transport ATP-binding protein msbA	7	0	740
58584472	YP_198045.1	hypothetical protein Wbm0212	1.86283e-06	601	4.4	DEG10110201	DNA repair ATPase	0.058	0	777
58584782	YP_198355.1	hypothetical protein Wbm0525	1.85234e-06	602	1.3	DEG10070075	UDP-N-acetylmuramoylalanyl-D-glutamate-2,6-diaminopimelate ligase	0.037	0	756
58584617	YP_198190.1	hypothetical protein Wbm0360	1.83114e-06	603	3.7	DEG10010144	ribonucleoside-diphosphate reductase (major subunit)	1.9	0	683
58584402	YP_197975.1	Predicted phosphatase	1.82652e-06	604	0.25	DEG10080150	hypothetical protein	0.33	46.1483	468
58584634	YP_198207.1	hypothetical protein Wbm0377	1.80352e-06	605	2.2	DEG10040538	Hypothetical protein yibG precursor	2.4	0	745
58584546	YP_198119.1	DNA repair protein RecO	1.78277e-06	606	1.9	DEG10040320	Aspartyl-tRNA synthetase (EC 6.1.1.12)	0.85	79.122	325
58584367	YP_197940.1	hypothetical protein Wbm0106	1.7462e-06	607	4.9	DEG10020122	chromosome segregation SMC protein	0.22	0	720
58584916	YP_198489.1	hypothetical protein Wbm0659	1.74066e-06	608	1.7	DEG10050415	hypothetical protein	0.22	0	760
58584697	YP_198270.1	ABC-type transport system involved in resistance to organic solvents, auxiliary component	1.73585e-06	609	0.79	DEG10040184	Hypothetical protein ycfP	0.39	0	738
58584453	YP_198026.1	hypothetical protein Wbm0193	1.73257e-06	610	2.9	DEG10150191	glutaminyl-tRNA synthetase	0.042	0	688
58584350	YP_197923.1	hypothetical protein Wbm0089	1.70931e-06	611	1.1	DEG10130344	carbamoyl-phosphate synthase, large subunit	0.078	0	726
58584554	YP_198127.1	Ankyrin repeat-containing protein	1.70811e-06	612	0.81	DEG10080165	hypothetical protein	4e-25	47.0545	432
58584365	YP_197938.1	hypothetical protein Wbm0104	1.69892e-06	613	0.56	DEG10060207	5-formyltetrahydrofolate cyclo-ligase, putative	2.6	0	771
58584611	YP_198184.1	hypothetical protein Wbm0353	1.68367e-06	614	3.5	DEG10140131	Serine hydroxymethyltransferase	1.6	0	620
58584922	YP_198495.1	hypothetical protein Wbm0665	1.67454e-06	615	1.5	DEG10140117	Formamidopyrimidine-DNA glycosylase MutM	2	0	769
58584535	YP_198108.1	Calcineurin-like phosphoesterase	1.6745e-06	616	1.3	DEG10050151	thymidylate kinase	4.3	39.3535	477
58584395	YP_197968.1	hypothetical protein Wbm0135	1.64883e-06	617	1.7	DEG10110040	hypothetical protein	1.4	0	725
58584484	YP_198057.1	hypothetical protein Wbm0224	1.6446e-06	618	3.1	DEG10130052	DNA-directed RNA polymerase beta chain (Transcriptase beta chain) (RNA polymerase beta subunit)	0.32	0	563
58584711	YP_198284.1	hypothetical protein Wbm0454	1.63784e-06	619	0.97	DEG10130163	ubiH protein, 2-octaprenyl-6-methoxyphynol hydroxylase, FAD/NAD(P)-binding	3.5	0	749
58584848	YP_198421.1	Type IV secretory pathway, VirB9 component	1.62973e-06	620	1.3	DEG10130282	conserved hypothetical protein; putative outer membrane protein	2.6	79.3232	297
58584327	YP_197900.1	hypothetical protein Wbm0066	1.62743e-06	621	3.1	DEG10140305	ABC transporter ATP-binding protein	0.13	0	615
58584641	YP_198214.1	Probable extracellular metallopeptidase	1.60637e-06	622	1.7	DEG10100274	DNA polymerase I	0.23	0	647
58584842	YP_198415.1	Disulfide bond formation protein DsbB	1.59885e-06	623	1.4	DEG10150320	glucose-1-phosphate thymidylyltransferase	1.4	30.0828	528
58584539	YP_198112.1	Type IV secretory pathway, VirB10 component	1.55363e-06	624	3.9	DEG10070171	Ribonucleoside-diphosphate reductase (major subunit)	0.97	79.1202	326
58584459	YP_198032.1	hypothetical protein Wbm0199	1.55045e-06	625	0.36	DEG10060323	chaperonin GroEL	0.25	0	591
58584704	YP_198277.1	Ankyrin repeat-containing protein and possible domain WF-3	1.53293e-06	626	9.1	DEG10020290	PTS system, glucose-specific IIABC component	0.0003	0	764
58584537	YP_198110.1	Type IV secretory pathway, component VirB8	1.53155e-06	627	0.11	DEG10080072	hypothetical protein	3.1	79.1844	315
58584475	YP_198048.1	hypothetical protein Wbm0215	1.52785e-06	628	2.3	DEG10010255	peptide chain release factor 1	0.69	30.3248	486
58584523	YP_198096.1	Predicted protein, WF-1	1.51044e-06	629	0.65	DEG10080170	protease (pqqE)	1	0	765
58585041	YP_198614.1	hypothetical protein Wbm0784	1.50224e-06	630	8.9	DEG10130303	putative transcriptional regulator (LysR family)	1.9	0	778
58584635	YP_198208.1	hypothetical protein Wbm0378	1.48675e-06	631	8.8	DEG10020180	Iron-sulfur cofactor synthesis protein homolog	1.2	0	772
58584820	YP_198393.1	hypothetical protein Wbm0563	1.47335e-06	632	0.92	DEG10130454	3-dehydroquinate synthase	2.5	0	669
58584558	YP_198131.1	hypothetical protein Wbm0300	1.45548e-06	633	8.6	DEG10040711	-	1.2	30.17	509
58584421	YP_197994.1	hypothetical protein Wbm0161	1.4397e-06	634	8.5	DEG10140017	Methionyl-tRNA formyltransferase	1.2	0	648
58584860	YP_198433.1	hypothetical protein Wbm0603	1.41993e-06	635	1.4	DEG10150069	apolipoprotein N-acyltransferase	4.8	0	643
58584549	YP_198122.1	Predicted membrane protein WF-2	1.41318e-06	636	0.12	DEG10130097	preprotein translocase, IISP family, membrane subunit	0.58	0	676
58585056	YP_198629.1	lysyl-tRNA synthetase	1.39176e-06	637	8.2	DEG10050582	aminopeptidase N	0.69	100.765	38
58585005	YP_198578.1	hypothetical protein Wbm0748	1.37558e-06	638	8.1	DEG10130087	dihydrofolate reductase	6.4	0	805
58585028	YP_198601.1	hypothetical protein Wbm0771	1.37544e-06	639	2.6	DEG10070069	cytidine diphosphocholine pyrophosphorylase, putative	0.39	0	774
58584767	YP_198340.1	hypothetical protein Wbm0510	1.35929e-06	640	8	DEG10050193	adenylate cyclase	3.2	0	763
58584723	YP_198296.1	hypothetical protein Wbm0466	1.3162e-06	641	4.2	DEG10140292	Conserved hypothetical protein, putative Na+ driven multidrug efflux pump	0.48	0	593
58585051	YP_198624.1	Type IV secretory pathway, VirB6 components	1.30978e-06	642	7.7	DEG10050117	hypothetical protein	0.87	46.5991	437
58584715	YP_198288.1	F0F1-type ATP synthase, subunit b	1.30978e-06	643	7.7	DEG10110207	DNA exonuclease	2.7	0	653
58584352	YP_197925.1	hypothetical protein Wbm0091	1.30978e-06	644	7.7	DEG10120335	DNA-directed RNA polymerase, beta subunit/140 kD subunit	5.5	0	711
58584977	YP_198550.1	hypothetical protein Wbm0720	1.29305e-06	645	7.6	DEG10060204	conserved hypothetical protein	6.1	0	682
58584975	YP_198548.1	hypothetical protein Wbm0718	1.28134e-06	646	1.5	DEG10120332	fatty acid desaturase	4.7	0	580
58584884	YP_198457.1	Predicted protein WF-5	1.27324e-06	647	4.1	DEG10120346	tetraacyldisaccharide 4'-kinase		0	649
58584532	YP_198105.1	hypothetical protein Wbm0274	1.22725e-06	648	2.8	DEG10130045	anthranilate synthase component I	1.7	0	655
58584742	YP_198315.1	Succinate dehydrogenase subunit D sdhD, hydrophobic membrane anchor protein	1.22503e-06	649	7.2	DEG10120354	succinate dehydrogenase hydrophobic membrane anchor protein	0.21	0	714
58584464	YP_198037.1	hypothetical protein Wbm0204	1.21487e-06	650	1.5	DEG10120230	ribonucleoside-diphosphate reductase, alpha subunit	2.5	0	555
58584278	YP_197851.1	NADH:ubiquinone oxidoreductase 17.2 kD subunit	1.20522e-06	651	0.68	DEG10140089	Hypothetical protein	1e-06	0	588
58584983	YP_198556.1	hypothetical protein Wbm0726	1.19032e-06	652	7	DEG10140284	Hypothetical protein	0.56	0	553
58584345	YP_197918.1	hypothetical protein Wbm0084	1.15986e-06	653	1.3	DEG10060363	membrane protein, putative	3.9	0	623
58584269	YP_197842.1	Predicted 3'-5' exonuclease related to the exonuclease domain of PolB	1.15924e-06	654	3.3	DEG10040397	Serine hydroxymethyltransferase (EC 2.1.2.1)	2.2	46.498	440
58584267	YP_197840.1	hypothetical protein Wbm0006	1.11523e-06	655	2.4	DEG10060267	hydrolase, alpha/beta fold family	1.3	0	701
58584548	YP_198121.1	D-alanyl-D-alanine carboxypeptidase	1.10138e-06	656	6.5	DEG10040001	Molybdopterin biosynthesis mog protein	3e-52	74.3078	334
58584274	YP_197847.1	hypothetical protein Wbm0013	1.07751e-06	657	0.29	DEG10100572	hypothetical protein	2.6	0	604
58584442	YP_198015.1	NAD-specific glutamate dehydrogenase	1.03144e-06	658	3.5	DEG10140265	DNA polymerase III subunit alpha	0.2	80	274
58585033	YP_198606.1	hypothetical protein Wbm0776	1.0279e-06	659	6.1	DEG10100088	preprotein translocase subunit SecE	4.5	0	798
58584940	YP_198513.1	hypothetical protein Wbm0683	1.02748e-06	660	2.1	DEG10010176	1-hydroxy-2-methyl-2-(E)-butenyl 4-diphosphate synthase	5.4	0	692
58584458	YP_198031.1	hypothetical protein Wbm0198	9.7137e-07	661	1	DEG10050397	cytochrome C-type biogenesis protein	0.5	0	762
58584919	YP_198492.1	hypothetical protein Wbm0662	9.70999e-07	662	0.5	DEG10150197	putative protein in type III secretion	3.7	0	622
58584744	YP_198317.1	hypothetical protein Wbm0487	9.52245e-07	663	5.7	DEG10010123	signal recognition particle (SRP) like component	3.9	0	776
58585018	YP_198591.1	hypothetical protein Wbm0761	9.36109e-07	664	1.8	DEG10050372	hypothetical protein	0.6	0	685
58584748	YP_198321.1	cytochrome C oxidase assembly protein	9.32976e-07	665	5.6	DEG10060318	P200 protein	0.064	99.2133	228
58584288	YP_197861.1	hypothetical protein Wbm0027	9.32976e-07	666	5.6	DEG10050512	hypothetical protein	2.1	0	678
58584912	YP_198485.1	hypothetical protein Wbm0655	9.09882e-07	667	1.4	DEG10060097	DNA topoisomerase I	2.4	0	689
58584968	YP_198541.1	DNA recombination protein rmuC homolog	8.94001e-07	668	5.4	DEG10050029	N-acetylmuramoyl-L-alanine amidase	1.7	0	656
58584888	YP_198461.1	Protocatechuate 3,4-dioxygenase beta subunit	8.62176e-07	669	0.5	DEG10040329	L-arabinose-binding periplasmic protein precursor	0.0002	30.2405	492
58585036	YP_198609.1	hypothetical protein Wbm0779	8.54435e-07	670	5.2	DEG10120102	protein of unknown function	1.1	0	747
58584932	YP_198505.1	Stress-induced morphogen, BolA	8.43808e-07	671	0.45	DEG10060359	membrane protein, putative	4.8	0	734
58585007	YP_198580.1	Type IV secretory pathway, VirB4 components	8.28372e-07	672	0.34	DEG10130311	GTP-binding protein,16S rRNA-binding,ribosome-associated GTPase	4.3	30.8388	480
58584866	YP_198439.1	Ribonuclease D	8.27183e-07	673	0.4	DEG10020107	Phospho-N-muramic acid-pentapeptide translocase	8.9	100.314	138
58584852	YP_198425.1	hypothetical protein Wbm0595	8.20628e-07	674	1.8	DEG10060014	DNA-directed RNA polymerase, delta subunit	1.1	0	572
58584938	YP_198511.1	hypothetical protein Wbm0681	8.14265e-07	675	5	DEG10080316	helicase	2	0	703
58585049	YP_198622.1	hypothetical protein Wbm0792	7.85747e-07	676	0.54	DEG10020053	phosphotransacetylase	3.3	0	562
58584708	YP_198281.1	hypothetical protein Wbm0451	7.85546e-07	677	1.5	DEG10050505	fumarate hydratase	1.5	0	608
58584939	YP_198512.1	hypothetical protein Wbm0682	7.77169e-07	678	2.1	DEG10040008	IspH protein (lytB)	1.6	0	666
58584695	YP_198268.1	Protein-disulfide isomerase	7.53554e-07	679	0.77	DEG10050410	D-alanine--D-alanine ligase	3.8	79.0886	329
58584297	YP_197870.1	hypothetical protein Wbm0036	7.52859e-07	680	4.7	DEG10110079	phenylalanine tRNA synthetase	7.6	0	696
58584416	YP_197989.1	hypothetical protein Wbm0156	7.3208e-07	681	4.6	DEG10120214	RNA polymerase sigma-70 factor	0.33	0	625
58584856	YP_198429.1	Probably membrane associated protein containing PAS/PAC domain	7.20484e-07	682	1.5	DEG10100552	PROBABLE ALPHA, ALPHA-TREHALOSE-PHOSPHATE SYNTHASE [UDP-FORMING] OTSA (TREHALOSE-6-PHOSPHATE SYNTHASE) (UDP-GLUCOSE-GLUCOSEPHOSPHATE GLUCOSYLTRANSFERASE) (TREHALOSEPHOSPHATE-UDP GLUCOSYLTRANSFERASE) (TREHALOSE-6-PHOSPHATE SYNTHETASE) (TREHALOSE-PHOSPHATE SYNTHASE) (TREHALOSE-PHOSPHATE SYNTHETASE) (TRANSGLUCOSYLASE) (TREHALOSEPHOSPHATE-UDP GLUCOSYL TRANSFERASE)	0.13	30.3618	485
58584944	YP_198517.1	hypothetical protein Wbm0687	7.18001e-07	683	1.5	DEG10060101	tryptophanyl-tRNA synthetase	0.71	0	557
58584512	YP_198085.1	3-methyladenine DNA glycosylase	7.1128e-07	684	2	DEG10120316	conserved outer membrane protein of unknown function	2.1	52.2475	426
58584771	YP_198344.1	hypothetical protein Wbm0514	6.90052e-07	685	4.4	DEG10010110	isoleucyl-tRNA synthetase		0	564
58584337	YP_197910.1	WAS family protein	6.68804e-07	686	4.3	DEG10100059	chaperonin GroEL		0	595
58584545	YP_198118.1	Ankyrin repeat-containing protein	6.68804e-07	687	4.3	DEG10040397	Serine hydroxymethyltransferase (EC 2.1.2.1)	8e-07	0	671
58584321	YP_197894.1	hypothetical protein Wbm0060	6.55807e-07	688	1.5	DEG10040353	Hypothetical ABC transporter permease protein yejE	1.8	0	729
58584400	YP_197973.1	hypothetical protein Wbm0140	6.47399e-07	689	4.2	DEG10050081	pyruvate formate lyase-activating enzyme 1	0.24	0	559
58584678	YP_198251.1	Multisubunit Na+/H+ antiporter, MnhE subunit	6.46695e-07	690	1.8	DEG10130063	pH adaptation potassium efflux system E transmembrane protein	1.6	0	739
58584326	YP_197899.1	hypothetical protein Wbm0065	6.45293e-07	691	1.9	DEG10140286	DNA polymerase III subunit alpha	0.48	0	644
58584645	YP_198218.1	hypothetical protein Wbm0388	6.2584e-07	692	4.1	DEG10130224	putative ferric siderophore receptor protein	4	0	551
58584979	YP_198552.1	ATP-dependent protease peptidase subunit	6.2584e-07	693	4.1	DEG10060313	conserved hypothetical protein	5.1	90.2435	244
58585055	YP_198628.1	Type IV secretory pathway, VirB3 components	6.0753e-07	694	1.6	DEG10050046	iron(III) ABC transporter permease protein	1.7	46.1561	466
58584804	YP_198377.1	Nucleoside-diphosphate-sugar epimerase	6.05912e-07	695	1	DEG10110170	translation initiation factor 2, GTPase	0.067	51.3646	427
58584397	YP_197970.1	hypothetical protein Wbm0137	6.04127e-07	696	4	DEG10080195	hypothetical protein	3.4	0	708
58584479	YP_198052.1	hypothetical protein Wbm0219	5.99126e-07	697	2	DEG10110132	putative dehydratase protein	1.4	0	801
58584291	YP_197864.1	hypothetical protein Wbm0030	5.82262e-07	698	3.9	DEG10020076	Conserved hypothetical protein	6.9	0	657
58584366	YP_197939.1	hypothetical protein Wbm0105	5.82262e-07	699	1	DEG10010121	chromosome condensation and segregation SMC protein	1.1	0	744
58585050	YP_198623.1	Type IV secretory pathway, VirB6 components	5.67468e-07	700	1.5	DEG10100410	3-dehydroquinate synthase	0.97	46.5709	438
58584821	YP_198394.1	hypothetical protein Wbm0564	5.66669e-07	701	1.3	DEG10040362	O-succinylbenzoic acid--CoA ligase (EC 6.2.1.26)	6.1	0	633
58585038	YP_198611.1	hypothetical protein Wbm0781	4.9335e-07	702	3.5	DEG10010135	DNA polymerase III (alpha subunit)	7.8	0	605
58584773	YP_198346.1	hypothetical protein Wbm0516	4.70783e-07	703	3.4	DEG10120266	hypothetical membrane protein	0.75	25.1068	539
58584959	YP_198532.1	hypothetical protein Wbm0702	4.70783e-07	704	3.4	DEG10050448	excinuclease ABC subunit B	0.94	0	677
58584656	YP_198229.1	hypothetical protein Wbm0399	4.61156e-07	705	2	DEG10050524	1-deoxy-D-xylulose-5-phosphate synthase	0.025	0	717
58585001	YP_198574.1	hypothetical protein Wbm0744	4.48095e-07	706	3.3	DEG10050133	ATP-dependent helicase	5.3	0	730
58584355	YP_197928.1	hypothetical protein Wbm0094	4.24032e-07	707	1.3	DEG10130125	aspartyl/glutamyl-tRNA(Asn/Gln) amidotransferase subunit B	0.43	0	584
58584507	YP_198080.1	Predicted protein WF-4	4.02394e-07	708	3.1	DEG10060369	ATP-dependent metalloprotease FtsH	2.6	0	583
58584376	YP_197949.1	hypothetical protein Wbm0116	4.02394e-07	709	3.1	DEG10050405	membrane protein	0.077	0	697
58584689	YP_198262.1	Outer surface protein Wsp	4.01442e-07	710	0.34	DEG10140117	Formamidopyrimidine-DNA glycosylase MutM	0.45	0	735
58584735	YP_198308.1	hypothetical protein Wbm0478	3.82263e-07	711	1.1	DEG10010033	elongation factor Tu	1.5	0	635
58584725	YP_198298.1	hypothetical protein Wbm0468	3.56353e-07	712	2.9	DEG10100265	anthranilate synthase component I	2.7	0	761
58584356	YP_197929.1	hypothetical protein Wbm0095	3.33251e-07	713	2.8	DEG10120334	DNA-directed RNA polymerase, beta' subunit/160 kD subunit	4.7	0	804
58584485	YP_198058.1	hypothetical protein Wbm0225	3.28241e-07	714	0.36	DEG10050584	aromatic amino acid aminotransferase	0.015	0	606
58585059	YP_198632.1	NADH:ubiquinone oxidoreductase Fe-S subunit	3.28112e-07	715	0.36	DEG10080130	cell division protein (ftsY)	0.69	0	721
58584999	YP_198572.1	Probable extracellular metallopeptidase	3.10125e-07	716	1	DEG10140151	Conserved hypothetical protein	0.36	0	675
58584295	YP_197868.1	hypothetical protein Wbm0034	2.63927e-07	717	2.5	DEG10050243	nitrate/nitrite response regulator protein	2.1	0	785
58584741	YP_198314.1	hypothetical protein Wbm0484	2.63927e-07	718	2.5	DEG10070078	asparaginyl-tRNA synthetase	1.6	0	786
58584847	YP_198420.1	Predicted protein WF-5	2.4312e-07	719	0.92	DEG10060343	conserved hypothetical protein	0.35	0	794
58585009	YP_198582.1	Predicted protein WF-3	2.40934e-07	720	2.4	DEG10080140	iron(III) dicitrate transport protein (fecA)	3.6	0	573
58584714	YP_198287.1	F0F1-type ATP synthase, subunit b	1.51032e-07	721	0.5	DEG10060369	ATP-dependent metalloprotease FtsH	2.9	0	578
58584720	YP_198293.1	Predicted membrane-associated or secreted protein	1.29506e-07	722	1.9	DEG10040074	Protein-export membrane protein secD	1.3	0	618
58585040	YP_198613.1	hypothetical protein Wbm0783	1.29506e-07	723	1.9	DEG10060172	DNA topoisomerase IV, A subunit	8.3	0	662
58584883	YP_198456.1	hypothetical protein Wbm0626	1.241e-07	724	1.4	DEG10070119	UDP-glucose dehydrogenase	3.6	0	665
58584383	YP_197956.1	Cytochrome c2	1.08607e-07	725	1	DEG10140041	Hypothetical protein	3e-17	100.18	192
58584423	YP_197996.1	hypothetical protein Wbm0163	1.08607e-07	726	1.8	DEG10100377	POLYKETIDE SYNTHETASE MBTC (POLYKETIDE SYNTHASE)	1.1	0	716
58584867	YP_198440.1	hypothetical protein Wbm0610	1.08607e-07	727	1.8	DEG10060118	conserved hypothetical protein	0.84	0	753
58584551	YP_198124.1	ABC-type phosphate transport system, periplasmic component	6.94416e-08	728	1.6	DEG10130325	transport protein of outer membrane lipoproteins (ABC superfamily, membrane)	1.6	70.4564	363
58584822	YP_198395.1	hypothetical protein Wbm0565	4.67872e-08	729	0.68	DEG10120210	conserved protein of unknown function	0.65	0	598
58584443	YP_198016.1	hypothetical protein Wbm0183	4.67554e-08	730	0.68	DEG10040291	Vitamin B12 transport periplasmic protein btuE	2.6	0	664
58584786	YP_198359.1	hypothetical protein Wbm0529	3.39234e-08	731	0.72	DEG10110002	isoleucine tRNA synthetase	0.35	100.154	207
58584832	YP_198405.1	Outer membrane protein	2.85006e-08	732	0.74	DEG10110216	outer membrane protein	2e-11	79.1228	324
58584398	YP_197971.1	heat shock protein 90	2.72625e-08	733	0.83	DEG10050030	DNA mismatch repair protein	4e-136	79.961	278
58585029	YP_198602.1	hypothetical protein Wbm0772	2.60161e-08	734	0.75	DEG10070034	metallo-beta-lactamase superfamily protein	0.27	0	668
58584550	YP_198123.1	deoxycytidine triphosphate deaminase	2.16385e-08	735	1.3	DEG10020140	conserved hypotehtical protein	1e-13	100.376	117
58584806	YP_198379.1	Predicted acid phosphatase	2.16385e-08	736	1.3	DEG10050528	molybdopterin biosynthesis protein	1e-14	46.2325	463
58584574	YP_198147.1	RecB family endonuclease	1.04494e-08	737	1.2	DEG10120163	ATP-dependent metalloprotease	2.9	0	609
58584739	YP_198312.1	hypothetical protein Wbm0482	1.04494e-08	738	1.2	DEG10040648	RNA polymerase, sigma 24 (sigma E) factor	4.5	0	694
58584351	YP_197924.1	hypothetical protein Wbm0090	8.30281e-09	739	0.85	DEG10130018	GMP synthetase (glutamine aminotransferase)	1.3	0	687
58584323	YP_197896.1	hypothetical protein Wbm0062	1.20352e-09	740	0.94	DEG10010090	beta-ketoacyl-acyl carrier protein synthase II	0.43	0	672
58584375	YP_197948.1	Uracil-DNA glycosylase	2.91645e-10	741	0.97	DEG10140205	DNA-directed RNA polymerase beta' subunit	1e-31	100.371	119
58584405	YP_197978.1	SurF1 family protein	3.17525e-11	742	0.99	DEG10050317	dTDP-glucose 46-dehydratase	0.84	30.143	515
58584736	YP_198309.1	hypothetical protein Wbm0479	0	743				0.49	0	549
58584969	YP_198542.1	hypothetical protein Wbm0712	0	744				0.57	0	552
58584527	YP_198100.1	hypothetical protein Wbm0269	0	745				9.3	0	554
58584538	YP_198111.1	Type IV secretory pathway, component VirB9	0	746				1.5	79.1167	327
58584713	YP_198286.1	Uncharacterized protein required for cytochrome oxidase assembly	0	747				7.5	99.245	227
58584631	YP_198204.1	hypothetical protein Wbm0374	0	748	1	DEG10070129	Penicillin-binding protein 2X	4.3	32.0699	479
58584724	YP_198297.1	hypothetical protein Wbm0467	0	749					0	565
58585000	YP_198573.1	hypothetical protein Wbm0743	0	750				6.1	0	566
58584778	YP_198351.1	Ribosomal protein S21	0	751					0	567
58584478	YP_198051.1	hypothetical protein Wbm0218	0	752				0.61	0	575
58584528	YP_198101.1	hypothetical protein Wbm0270	0	753					0	576
58584815	YP_198388.1	hypothetical protein Wbm0558	0	754					0	582
58584970	YP_198543.1	Predicted protein WF-4	0	755				2.8	0	589
58584381	YP_197954.1	Uncharacterized protein involved in outer membrane biogenesis	0	756				1.4	46.4402	447
58584347	YP_197920.1	hypothetical protein Wbm0086	0	757					0	597
58584625	YP_198198.1	hypothetical protein Wbm0368	0	758				1.2	0	600
58584772	YP_198345.1	hypothetical protein Wbm0515	0	759				0.17	0	601
58584342	YP_197915.1	hypothetical protein Wbm0081	0	760					0	610
58585022	YP_198595.1	hypothetical protein Wbm0765	0	761				2.3	0	611
58584861	YP_198434.1	hypothetical protein Wbm0604	0	762				4	0	616
58584329	YP_197902.1	hypothetical protein Wbm0068	0	763				0.35	0	617
58584422	YP_197995.1	hypothetical protein Wbm0162	0	764					0	619
58584780	YP_198353.1	hypothetical protein Wbm0523	0	765				0.64	0	627
58584807	YP_198380.1	hypothetical protein Wbm0550	0	766				1.8	0	631
58584701	YP_198274.1	hypothetical protein Wbm0444	0	767				3.1	0	638
58585052	YP_198625.1	Type IV secretory pathway, VirB6 components	0	768				0.3	46.307	455
58585006	YP_198579.1	hypothetical protein Wbm0749	0	769				3.7	0	645
58584605	YP_198178.1	hypothetical protein Wbm0347	0	770				1.2	0	650
58584929	YP_198502.1	hypothetical protein Wbm0672	0	771					0	661
58584426	YP_197999.1	hypothetical protein Wbm0166	0	772				1.9	0	663
58584687	YP_198260.1	Uncharacterized homolog of invasion-associated protein B	0	773				2.7	16.2278	547
58584409	YP_197982.1	hypothetical protein Wbm0149	0	774				1.6	0	679
58584835	YP_198408.1	ABC-type transport system involved in cytochrome c biogenesis, permease component	0	775				0.24	0	686
58584435	YP_198008.1	ABC-type Mn2+/Zn2+ transport system, permease component	0	776					30.1328	520
58584755	YP_198328.1	Predicted transcriptional regulator, XRE family	0	777				2.3	0	693
58585053	YP_198626.1	Type IV secretory pathway, VirB6 components	0	778	1	DEG10070130	Conserved hypothetical protein	1.7	46.4653	445
58584394	YP_197967.1	hypothetical protein Wbm0134	0	779				0.4	0	698
58584460	YP_198033.1	hypothetical protein Wbm0200	0	780					0	702
58584902	YP_198475.1	YggT family membrane protein	0	781				6.4	0	710
58584960	YP_198533.1	hypothetical protein Wbm0703	0	782					0	713
58584522	YP_198095.1	hypothetical protein Wbm0264	0	783				1.3	0	718
58584264	YP_197837.1	hypothetical protein Wbm0003	0	784				0.93	0	723
58585019	YP_198592.1	Predicted permease	0	785				0.79	79.262	303
58584897	YP_198470.1	hypothetical protein Wbm0640	0	786				1.2	0	732
58584330	YP_197903.1	hypothetical protein Wbm0069	0	787				5.3	0	736
58584417	YP_197990.1	hypothetical protein Wbm0157	0	788					0	741
58584290	YP_197863.1	hypothetical protein Wbm0029	0	789				0.72	0	743
58584935	YP_198508.1	Sec-independent protein secretion pathway component, TatA	0	790				8.5	0	748
58584855	YP_198428.1	Protein containing GNAT family acetyltransferase domain	0	791				0.043	46.2731	458
58584541	YP_198114.1	Type IV secretory pathway, VirD4 component	0	792				1.6	80	276
58584473	YP_198046.1	hypothetical protein Wbm0213	0	793				0.71	0	767
58584936	YP_198509.1	Uncharacterized ABC-type transport system, permease component	0	794				0.021	46.2381	461
58584399	YP_197972.1	hypothetical protein Wbm0139	0	795				4.8	0	779
58584754	YP_198327.1	50S ribosomal protein L33	0	796				1.5	0	781
58584308	YP_197881.1	hypothetical protein Wbm0047	0	797				1.2	0	783
58584474	YP_198047.1	hypothetical protein Wbm0214	0	798				5.8	0	788
58584430	YP_198003.1	Preprotein translocase subunit SecG	0	799				9.1	0	790
58584770	YP_198343.1	hypothetical protein Wbm0513	0	800				5.8	0	791
58584781	YP_198354.1	hypothetical protein Wbm0524	0	801					0	793
58584734	YP_198307.1	hypothetical protein Wbm0477	0	802					0	797
58584425	YP_197998.1	hypothetical protein Wbm0165	0	803					0	799
58584610	YP_198183.1	Probable outer membrane protein	0	804				0.24	19.1933	543
58584981	YP_198554.1	hypothetical protein Wbm0724	0	805				2.7	0	803
